# Supplementary material for: 4-Benzyl-1-p-tolyl-1H-1,2,4-triazol-5(4H)-one
Source: Acta Crystallogr Sect E Struct Rep Online. 2009 Jan 23;65(Pt 2):o384. doi: 10.1107/S1600536809002487 (PMC2968189; doi:10.1107/S1600536809002487)
Supplement: Supplementary file 2 [file e-65-0o384-Isup2.hkl]

# 
# h,k,l, Fc-squared, Fo-squared, sigma(Fo-squared) and status flag 
# 
data_I
_shelx_title ' r90112g in P2(1)/n' 
_shelx_refln_list_code          4 
_shelx_F_calc_maximum      175.50 
_exptl_crystal_F_000       560.00 
_reflns_d_resolution_high  0.8403 
 
loop_ 
 _symmetry_equiv_pos_as_xyz 
 'x, y, z' 
 '-x+1/2, y+1/2, -z+1/2' 
 '-x, -y, -z' 
 'x-1/2, -y-1/2, z-1/2' 
 
_cell_length_a     4.6130 
_cell_length_b    25.4877 
_cell_length_c    11.4605 
_cell_angle_alpha  90.000 
_cell_angle_beta   96.185 
_cell_angle_gamma  90.000 
 
_shelx_F_squared_multiplier     1.000 
 
loop_ 
 _refln_index_h 
 _refln_index_k 
 _refln_index_l 
 _refln_F_squared_calc 
 _refln_F_squared_meas 
 _refln_F_squared_sigma 
 _refln_observed_status 
   2   0   0     1166.42     1018.14     12.06 o 
   4   0   0       26.35       23.91      6.97 o 
   1   1   0     1724.89     1466.28     10.32 o 
   2   1   0        0.68        0.84      0.39 o 
   3   1   0      144.98      138.20      3.23 o 
   4   1   0       11.42        7.11      4.18 o 
   5   1   0        0.08        3.81      4.14 o 
   1   2   0     3393.62     3054.04     15.47 o 
   2   2   0      126.90      116.68      2.46 o 
   3   2   0        0.79        1.70      0.84 o 
   4   2   0      179.52      189.10     14.87 o 
   5   2   0        0.04        3.08      3.00 o 
   1   3   0     1901.72     1654.68     11.51 o 
   2   3   0      514.75      496.38      7.17 o 
   3   3   0       76.35       72.02      2.39 o 
   4   3   0       34.77       24.75      5.29 o 
   5   3   0       65.08       56.14     15.77 o 
   0   4   0     1957.70     1622.02     12.60 o 
   1   4   0     2148.04     1981.11     24.13 o 
   2   4   0       19.66       25.12      2.32 o 
   3   4   0      379.00      395.23      8.13 o 
   4   4   0      197.35      183.25      9.60 o 
   5   4   0        0.31        0.97      3.40 o 
   1   5   0    30799.71    36965.20     99.47 o 
   2   5   0      274.17      310.52      8.55 o 
   3   5   0       57.59       50.63      2.92 o 
   4   5   0       43.24       44.20      5.74 o 
   5   5   0       14.75       11.60      4.50 o 
   0   6   0     2255.77     1878.75     25.03 o 
   1   6   0     5967.55     5756.36     34.92 o 
   2   6   0      769.08      815.54      6.96 o 
   3   6   0       22.51       23.91      2.77 o 
   4   6   0        0.84        1.13      1.98 o 
   5   6   0       17.67       26.64      8.46 o 
   1   7   0      528.03      465.63      6.48 o 
   2   7   0      448.77      487.49      6.55 o 
   3   7   0      285.39      283.59      3.78 o 
   4   7   0      164.89      170.53      8.36 o 
   5   7   0       28.74       40.23     10.99 o 
   0   8   0      287.17      306.65     16.25 o 
   1   8   0     2037.45     1877.07     11.96 o 
   2   8   0      991.53      972.33      9.05 o 
   3   8   0       53.59       52.27      4.70 o 
   4   8   0      166.14      184.74     10.90 o 
   5   8   0       41.68       33.18     22.47 o 
   1   9   0     1944.81     1918.92     45.37 o 
   2   9   0     1029.37     1043.83     19.63 o 
   3   9   0       55.66       52.74      3.71 o 
   4   9   0       35.03       31.39      4.14 o 
   5   9   0       61.00       34.15     22.58 o 
   0  10   0      344.93      296.02     15.75 o 
   1  10   0        2.64        1.25      0.72 o 
   2  10   0     2631.13     2659.71     35.57 o 
   3  10   0      377.59      390.36      5.54 o 
   4  10   0       51.34       41.51      6.46 o 
   5  10   0       87.96       74.90     22.15 o 
   1  11   0       19.31       23.81      2.60 o 
   2  11   0      444.97      395.11     10.98 o 
   3  11   0       86.45       92.28      4.97 o 
   4  11   0       44.02       33.84      5.01 o 
   5  11   0       14.75        8.64      6.67 o 
   0  12   0       13.51        9.63      1.58 o 
   1  12   0      181.71      186.92      3.39 o 
   2  12   0      761.51      744.11     10.84 o 
   3  12   0      133.75      141.91      5.02 o 
   4  12   0        1.27        2.84      1.60 o 
   5  12   0       27.03       34.47     12.32 o 
   1  13   0      348.64      344.89      6.70 o 
   2  13   0       90.58       81.47      5.79 o 
   3  13   0      260.11      258.06      8.28 o 
   4  13   0      111.63       80.61     12.71 o 
   0  14   0     1945.08     2048.55     40.70 o 
   1  14   0      158.01      161.36      5.80 o 
   2  14   0      329.18      337.38      7.83 o 
   3  14   0      154.82      133.53      6.66 o 
   4  14   0       19.49       17.17      3.60 o 
   1  15   0       67.82       55.41      4.64 o 
   2  15   0       26.88       32.53      3.82 o 
   3  15   0      235.81      240.86     17.07 o 
   4  15   0        0.06        1.70      1.94 o 
   0  16   0      104.64      101.11      7.77 o 
   1  16   0      170.96      206.07      4.93 o 
   2  16   0        0.10        1.57      1.33 o 
   3  16   0      620.64      635.78     15.34 o 
   4  16   0        0.60        3.91      2.91 o 
   1  17   0       36.91       31.68      3.09 o 
   2  17   0        8.65        7.51      2.51 o 
   3  17   0      230.72      208.17     11.17 o 
   4  17   0        1.86        5.69      2.32 o 
   0  18   0        0.79        2.95      3.33 o 
   1  18   0        7.24        5.89      1.12 o 
   2  18   0        1.32        4.23      1.23 o 
   3  18   0      150.94      148.25      9.14 o 
   4  18   0       14.57        9.77      3.39 o 
   1  19   0       14.90       14.07      1.56 o 
   2  19   0       14.85       12.14      5.06 o 
   3  19   0       85.38       92.52      9.37 o 
   4  19   0        2.89        5.64      2.10 o 
   0  20   0       26.34       35.33      5.76 o 
   1  20   0        0.09        1.67      2.34 o 
   2  20   0       32.54       33.18      5.09 o 
   3  20   0       50.51       60.84      8.05 o 
   4  20   0       82.45       58.75      8.65 o 
   1  21   0       35.03       27.90      3.26 o 
   2  21   0      183.55      204.85     14.14 o 
   3  21   0        7.11        4.60      1.95 o 
   0  22   0        5.92        6.46      5.27 o 
   1  22   0      466.94      497.53     21.20 o 
   2  22   0      158.56      161.85     12.71 o 
   3  22   0       18.45       15.14      3.82 o 
   1  23   0      218.39      227.49      8.66 o 
   2  23   0        1.00        5.21      1.67 o 
   3  23   0        3.08        5.50      2.54 o 
   0  24   0        0.12        1.94      2.82 o 
   1  24   0       46.37       28.76      4.97 o 
   2  24   0       19.52       18.36      3.09 o 
   3  24   0        1.31        4.27      2.85 o 
   1  25   0        3.61        4.04      1.85 o 
   2  25   0       23.10       18.86      3.29 o 
   3  25   0        0.47        3.72      2.55 o 
   0  26   0      281.15      319.79     14.89 o 
   1  26   0       37.22       37.22      5.53 o 
   2  26   0       13.15       22.56      4.59 o 
   1  27   0       22.31       16.60      3.45 o 
   2  27   0       45.36       38.97      7.69 o 
   0  28   0        3.38        2.69      4.11 o 
   1  28   0        0.90        5.34      3.80 o 
   2  28   0      152.03      157.23     14.62 o 
   1  29   0        1.15        5.75      3.47 o 
   0  30   0       13.98       10.89      2.94 o 
  -5   0   1       18.93       17.77      5.29 o 
  -3   0   1      297.83      332.62      6.46 o 
  -1   0   1     1125.24     1028.13     14.97 o 
   3   0   1      840.83      926.03     17.97 o 
  -5   1   1       73.98       68.56     14.42 o 
  -4   1   1      246.62      246.33     14.22 o 
  -3   1   1      161.94      168.02      3.76 o 
  -2   1   1        3.00        1.29      0.56 o 
  -1   1   1     7925.82     7577.93    118.46 o 
   0   1   1      701.63      584.83      3.80 o 
   1   1   1      430.91      348.00      4.97 o 
   2   1   1      254.67      253.94      3.20 o 
   3   1   1     1584.58     1762.98     22.38 o 
   4   1   1        0.03        2.85      2.08 o 
  -5   2   1        9.45        6.19      4.01 o 
  -4   2   1      227.14      243.74     20.17 o 
  -3   2   1       44.78       46.66      3.03 o 
  -2   2   1      165.51      150.86      3.09 o 
  -1   2   1      392.16      315.70      6.97 o 
   0   2   1      955.05      838.01      8.79 o 
   1   2   1      271.06      249.81      4.45 o 
   2   2   1      318.11      312.59      3.87 o 
   3   2   1       40.39       33.66      3.15 o 
   4   2   1        3.37        5.91      2.71 o 
  -5   3   1       12.72        8.85      4.08 o 
  -4   3   1      108.93      126.64     15.45 o 
  -3   3   1      181.26      198.07      3.52 o 
  -2   3   1        3.90        2.87      0.66 o 
  -1   3   1     1028.62      925.31     10.29 o 
   0   3   1      376.62      344.41      4.41 o 
   1   3   1       24.99       37.17      1.69 o 
   2   3   1      508.91      531.56      4.33 o 
   3   3   1       47.92       53.27      3.16 o 
   4   3   1        3.85        4.38      2.56 o 
  -5   4   1       18.47       23.90      6.00 o 
  -4   4   1        3.43        1.72      1.32 o 
  -3   4   1     1211.57     1272.55     16.89 o 
  -2   4   1     1957.28     1880.29     23.93 o 
  -1   4   1        3.01        4.19      1.24 o 
   0   4   1        1.39       -0.30      1.02 o 
   1   4   1     4152.52     3750.86     26.56 o 
   2   4   1      287.33      290.07      4.30 o 
   3   4   1       24.17       25.47      2.67 o 
   4   4   1      257.82      293.79     19.79 o 
  -5   5   1      152.35      135.56     27.17 o 
  -4   5   1        9.79       12.96      2.96 o 
  -3   5   1        0.85        2.14      1.41 o 
  -2   5   1       50.70       41.88      2.47 o 
  -1   5   1     3874.04     3527.56     25.76 o 
   0   5   1     2847.87     2563.76     13.15 o 
   1   5   1     2956.69     2532.43     35.51 o 
   2   5   1      506.65      535.49      5.82 o 
   3   5   1        9.98       11.20      1.36 o 
   4   5   1      229.10      274.94     15.29 o 
  -5   6   1      340.08      387.41     28.51 o 
  -4   6   1      173.72      170.62      7.23 o 
  -3   6   1       21.59       23.12      2.60 o 
  -2   6   1       75.65       71.79      2.71 o 
  -1   6   1     1863.52     1665.57     14.97 o 
   0   6   1     1454.21     1324.55      6.70 o 
   1   6   1      222.86      193.53      4.13 o 
   2   6   1     1358.59     1424.08     19.46 o 
   3   6   1      164.34      169.19      4.33 o 
   4   6   1       43.21       47.46      5.39 o 
  -5   7   1       79.57       48.28     15.80 o 
  -4   7   1      239.64      239.83     10.49 o 
  -3   7   1      100.19       96.90      3.59 o 
  -2   7   1      120.58       99.48      4.60 o 
  -1   7   1      450.33      463.09      5.90 o 
   0   7   1      378.77      350.24      2.84 o 
   1   7   1     1798.64     1598.17     21.43 o 
   2   7   1      246.93      262.78      4.87 o 
   3   7   1        0.25        1.10      0.73 o 
   4   7   1      106.91      115.61     10.61 o 
  -5   8   1        3.15        5.51      3.63 o 
  -4   8   1      164.77      161.80      5.86 o 
  -3   8   1       42.03       40.11      3.75 o 
  -2   8   1      766.11      624.04      9.56 o 
  -1   8   1      204.39      173.52      4.03 o 
   0   8   1      336.01      327.38      3.90 o 
   1   8   1     2782.81     2691.16     19.56 o 
   2   8   1       50.79       55.41      3.76 o 
   3   8   1       59.07       55.54      4.66 o 
   4   8   1        0.42        1.60      3.02 o 
  -5   9   1       65.52       49.81     16.86 o 
  -4   9   1       99.78       97.57      5.97 o 
  -3   9   1       10.17        9.91      2.18 o 
  -2   9   1     3301.08     3335.73     13.94 o 
  -1   9   1       78.39       66.56      2.44 o 
   0   9   1      247.95      242.94      4.78 o 
   1   9   1      535.03      528.98      9.24 o 
   2   9   1      548.12      536.44      9.61 o 
   3   9   1      136.80      146.36      7.44 o 
   4   9   1      606.21      709.14      9.54 o 
  -5  10   1       38.10       15.22      7.48 o 
  -4  10   1      262.38      268.67     12.19 o 
  -3  10   1       94.94       99.37      6.02 o 
  -2  10   1     2362.90     2397.91     39.33 o 
  -1  10   1      656.69      718.58     12.26 o 
   0  10   1      598.88      565.04      4.71 o 
   1  10   1       50.81       44.45      6.45 o 
   2  10   1     1363.69     1415.68     28.75 o 
   3  10   1      129.75      131.45      4.59 o 
   4  10   1      131.99      125.84     10.70 o 
  -5  11   1        1.51        9.44      7.93 o 
  -4  11   1      130.43      156.32     17.06 o 
  -3  11   1       86.68       86.31      7.04 o 
  -2  11   1     2842.96     2975.54     49.70 o 
  -1  11   1      439.69      470.36      4.43 o 
   0  11   1       18.72       19.98      2.32 o 
   1  11   1     2494.93     2655.84     17.38 o 
   2  11   1      774.02      774.39     14.62 o 
   3  11   1       11.75        8.55      1.80 o 
   4  11   1      146.70      149.05     12.78 o 
  -5  12   1        2.05        0.88      4.27 o 
  -4  12   1       20.81       22.00      3.62 o 
  -3  12   1       36.35       25.50      3.53 o 
  -2  12   1      430.29      422.36     12.08 o 
  -1  12   1        8.27       12.53      1.50 o 
   0  12   1       46.21       42.10      4.38 o 
   1  12   1     1267.10     1377.52     11.48 o 
   2  12   1      445.02      442.34     13.51 o 
   3  12   1      279.08      290.47      7.03 o 
   4  12   1      181.57      188.57     13.32 o 
  -4  13   1        5.30        4.98      1.48 o 
  -3  13   1     1827.20     1936.19     47.64 o 
  -2  13   1       34.72       27.07      2.55 o 
  -1  13   1       10.75        5.87      1.07 o 
   0  13   1      522.76      562.16     11.59 o 
   1  13   1      119.23      123.31      4.79 o 
   2  13   1      467.42      514.03     11.46 o 
   3  13   1       77.41       75.19      6.37 o 
   4  13   1      103.94      100.70      7.64 o 
  -4  14   1       54.47       42.48      6.04 o 
  -3  14   1      687.17      697.89     17.16 o 
  -2  14   1       10.08        9.62      1.83 o 
  -1  14   1      668.93      691.36      9.35 o 
   0  14   1      772.29      823.94     15.50 o 
   1  14   1        1.19        1.23      1.05 o 
   2  14   1       37.14       27.17      4.26 o 
   3  14   1      989.66     1061.50     21.33 o 
   4  14   1       29.24       18.32      4.01 o 
  -4  15   1        0.04        0.26      2.98 o 
  -3  15   1      630.52      672.70     16.33 o 
  -2  15   1        0.17        1.79      1.91 o 
  -1  15   1      662.57      705.46     11.04 o 
   0  15   1       40.13       32.11      2.89 o 
   1  15   1       28.50       29.98      3.50 o 
   2  15   1      115.72      117.91      5.35 o 
   3  15   1        1.55        1.14      1.27 o 
   4  15   1       81.23       73.01      9.00 o 
  -4  16   1       15.63       15.89      4.30 o 
  -3  16   1      535.59      578.98     25.36 o 
  -2  16   1       94.07       94.59      8.01 o 
  -1  16   1      159.58      174.00      4.81 o 
   0  16   1      456.83      466.58      7.40 o 
   1  16   1        8.35        4.90      1.28 o 
   2  16   1      171.51      183.20      5.17 o 
   3  16   1        3.47        3.24      1.35 o 
   4  16   1        8.51        8.02      2.73 o 
  -4  17   1        4.28        2.76      1.87 o 
  -3  17   1       64.21       70.90      7.89 o 
  -2  17   1       49.13       51.27      5.99 o 
  -1  17   1        2.25        1.44      1.21 o 
   0  17   1     1063.75     1190.70     15.06 o 
   1  17   1       44.81       43.66      4.10 o 
   2  17   1       81.57       85.10      5.86 o 
   3  17   1       76.27       52.90      6.02 o 
   4  17   1        8.35        6.22      2.43 o 
  -4  18   1      351.23      396.05     15.76 o 
  -3  18   1       17.99       17.36      3.32 o 
  -2  18   1      102.42      118.97      8.64 o 
  -1  18   1      333.47      347.97      5.82 o 
   0  18   1      183.76      192.81      5.75 o 
   1  18   1        5.20        6.64      1.74 o 
   2  18   1        1.20        3.82      1.92 o 
   3  18   1       79.86       69.45      6.43 o 
   4  18   1        6.48        4.93      3.85 o 
  -4  19   1      239.27      295.95     20.82 o 
  -3  19   1        3.72        6.60      2.98 o 
  -2  19   1       60.49       53.80      5.80 o 
  -1  19   1        0.98        2.50      1.90 o 
   0  19   1       94.23       95.14      5.72 o 
   1  19   1      176.93      186.80      6.12 o 
   2  19   1       30.93       24.27      3.15 o 
   3  19   1        7.77       10.58      5.30 o 
   4  19   1       21.92       11.27      3.89 o 
  -4  20   1       70.83      102.82     13.53 o 
  -3  20   1        0.45        6.60      3.87 o 
  -2  20   1      182.14      193.57      7.67 o 
  -1  20   1       14.28       10.27      1.82 o 
   0  20   1        0.19        0.91      1.27 o 
   1  20   1       64.03       48.41      5.96 o 
   2  20   1      223.59      271.74     10.52 o 
   3  20   1       48.85       49.44      7.47 o 
   4  20   1       15.84       13.08      3.72 o 
  -3  21   1       70.65       75.34     10.18 o 
  -2  21   1        1.24        0.98      1.70 o 
  -1  21   1      444.04      488.97     10.16 o 
   0  21   1      348.28      397.52      8.22 o 
   1  21   1      626.54      743.10     14.60 o 
   2  21   1      169.72      164.76      9.09 o 
   3  21   1        7.28        7.55      2.74 o 
  -3  22   1        0.66        5.59      4.99 o 
  -2  22   1      299.53      311.60     11.16 o 
  -1  22   1      155.89      164.50      7.41 o 
   0  22   1       16.27       15.58      2.21 o 
   1  22   1       12.86       19.27      4.06 o 
   2  22   1      276.11      304.14     20.43 o 
   3  22   1       22.31       24.84      4.81 o 
  -3  23   1        1.10        2.27      2.59 o 
  -2  23   1        0.03        0.47      2.54 o 
  -1  23   1       13.43       12.68      4.30 o 
   0  23   1      335.00      389.43      7.32 o 
   1  23   1       16.15       12.47      2.32 o 
   2  23   1       92.84       89.60      6.37 o 
   3  23   1        4.34        5.23      2.25 o 
  -3  24   1        2.99        9.11      2.50 o 
  -2  24   1        5.89        7.89      2.26 o 
  -1  24   1      108.63      101.38      9.79 o 
   0  24   1       60.39       55.51      6.37 o 
   1  24   1        0.01        4.91      4.26 o 
   2  24   1       18.93       13.88      3.10 o 
   3  24   1        8.76        9.00      2.50 o 
  -3  25   1       51.04       59.90     10.79 o 
  -2  25   1       45.05       45.99      6.95 o 
  -1  25   1       41.64       36.09      5.10 o 
   0  25   1       32.61       33.56      3.67 o 
   1  25   1        2.67        6.34      3.25 o 
   2  25   1       41.34       34.67      5.62 o 
   3  25   1       54.61       41.60      7.58 o 
  -2  26   1      232.68      267.49     14.65 o 
  -1  26   1       23.29       18.53      3.48 o 
   0  26   1      374.34      494.31     11.65 o 
   1  26   1       15.01       19.08      2.57 o 
   2  26   1       69.54       54.50      8.14 o 
  -2  27   1       68.09       86.36     16.25 o 
  -1  27   1        0.59        2.15      3.19 o 
   0  27   1        8.04        7.09      2.32 o 
   1  27   1      364.59      468.89     28.79 o 
   2  27   1       19.02       17.27      3.32 o 
  -2  28   1        2.96        7.73      3.02 o 
  -1  28   1        6.66        7.71      2.82 o 
   0  28   1       57.85       41.07      7.22 o 
   1  28   1       67.32       63.49      8.90 o 
   2  28   1        0.26        2.92      1.79 o 
  -1  29   1        0.02        5.22      3.17 o 
   0  29   1       29.90       28.79      3.85 o 
   1  29   1      179.85      201.75     13.40 o 
   0  30   1       93.82      109.12      8.79 o 
  -4   0   2        0.31        6.74      4.05 o 
  -2   0   2     1125.33     1036.72     25.59 o 
   0   0   2        0.16        0.18      0.71 o 
   4   0   2        1.93        0.95      2.47 o 
  -5   1   2        4.35        9.38      5.01 o 
  -4   1   2      223.21      246.31     20.67 o 
  -3   1   2       73.54       73.53      2.48 o 
  -2   1   2      226.20      227.38      2.37 o 
  -1   1   2      613.26      549.33      3.54 o 
   0   1   2    19059.32    23261.24     43.32 o 
   1   1   2       17.64       18.52      1.38 o 
   2   1   2       20.23       27.31      2.65 o 
   3   1   2        0.05        1.88      0.88 o 
   4   1   2      246.58      291.20      6.18 o 
  -5   2   2       10.13        7.14      8.87 o 
  -4   2   2       30.45       23.84      5.82 o 
  -3   2   2       29.52       28.79      2.95 o 
  -2   2   2       84.61       83.60      3.50 o 
  -1   2   2     4228.38     3964.46     14.27 o 
   0   2   2      399.68      322.68      5.13 o 
   1   2   2      512.88      406.80      4.42 o 
   2   2   2      750.31      767.21      6.68 o 
   3   2   2        4.40        5.35      1.28 o 
   4   2   2      141.07      134.64      6.11 o 
  -5   3   2        4.23        3.13      3.30 o 
  -4   3   2       24.74       26.03      3.63 o 
  -3   3   2       40.38       38.84      3.57 o 
  -2   3   2      204.79      203.43      2.33 o 
  -1   3   2    13777.68    14755.75     74.95 o 
   0   3   2     1870.32     1614.88     12.44 o 
   1   3   2       28.61       33.36      1.91 o 
   2   3   2       16.55       20.12      1.63 o 
   3   3   2       90.56       92.40      3.53 o 
   4   3   2        1.94        2.74      1.55 o 
  -5   4   2        9.50        9.05      4.61 o 
  -4   4   2        4.23        4.15      1.94 o 
  -3   4   2      211.44      216.86      4.79 o 
  -2   4   2       81.93       71.37      1.14 o 
  -1   4   2     8769.07     8465.41     61.72 o 
   0   4   2        1.42        3.33      0.91 o 
   1   4   2      232.27      198.62      3.96 o 
   2   4   2       10.69        6.66      0.95 o 
   3   4   2       13.03       13.38      1.80 o 
   4   4   2       11.84       10.98      2.39 o 
  -5   5   2       18.32       15.65      6.39 o 
  -4   5   2        4.25        2.57      2.41 o 
  -3   5   2        8.56        7.39      1.66 o 
  -2   5   2     1440.73     1408.81     12.95 o 
  -1   5   2     1165.96     1006.49     14.66 o 
   0   5   2      283.07      245.85      4.89 o 
   1   5   2      943.72      864.51      5.47 o 
   2   5   2      247.75      243.47      4.07 o 
   3   5   2      176.06      156.77      4.19 o 
   4   5   2       75.73       77.07      7.56 o 
  -5   6   2      326.83      375.22     29.37 o 
  -4   6   2       99.01       98.46      7.94 o 
  -3   6   2       76.58       81.70      4.22 o 
  -2   6   2      196.40      196.98      2.61 o 
  -1   6   2     1411.43     1259.51     10.67 o 
   0   6   2      835.87      738.97      6.36 o 
   1   6   2        5.62        4.42      1.18 o 
   2   6   2      239.58      232.57      3.35 o 
   3   6   2       12.76       11.47      1.80 o 
   4   6   2        1.89        1.87      1.27 o 
  -5   7   2        0.00        5.23      3.84 o 
  -4   7   2       41.38       39.88      6.45 o 
  -3   7   2        7.30        6.53      1.47 o 
  -2   7   2      763.38      775.87      6.08 o 
  -1   7   2     4433.82     4218.45     40.29 o 
   0   7   2      124.73       94.65      4.32 o 
   1   7   2       20.17       18.56      1.98 o 
   2   7   2      832.94      817.26     15.12 o 
   3   7   2      532.77      561.60      5.92 o 
   4   7   2       12.23        9.44      2.61 o 
  -5   8   2       20.99       16.70      7.83 o 
  -4   8   2        5.49        4.07      1.95 o 
  -3   8   2      271.56      286.38      9.34 o 
  -2   8   2     2782.25     2852.23     26.61 o 
  -1   8   2      309.56      291.90      4.99 o 
   0   8   2      224.05      212.29      4.30 o 
   1   8   2      254.76      271.59      5.18 o 
   2   8   2        0.40        1.30      0.76 o 
   3   8   2      187.71      198.93      5.57 o 
   4   8   2       12.36        8.55      2.64 o 
  -5   9   2       79.58       77.72     10.00 o 
  -4   9   2        5.67       10.31      3.09 o 
  -3   9   2      130.06      113.04      6.05 o 
  -2   9   2     1676.77     1652.03     30.34 o 
  -1   9   2      761.71      768.75     11.70 o 
   0   9   2      213.65      218.13      4.93 o 
   1   9   2      114.51      104.64      3.69 o 
   2   9   2       17.19       13.08      2.08 o 
   3   9   2       91.58       89.75      6.88 o 
   4   9   2       85.30       86.99      5.35 o 
  -5  10   2        0.35       16.81      6.04 o 
  -4  10   2        5.49        5.35      2.27 o 
  -3  10   2        4.03        4.94      2.05 o 
  -2  10   2       97.29       83.37      2.70 o 
  -1  10   2     1527.28     1602.15     19.80 o 
   0  10   2      533.03      513.48     11.11 o 
   1  10   2       39.23       50.65      3.40 o 
   2  10   2       61.99       63.88      3.91 o 
   3  10   2      165.04      177.35      5.69 o 
   4  10   2        0.00        1.09      0.87 o 
  -5  11   2        0.53        5.06      5.36 o 
  -4  11   2      136.95      165.27     25.72 o 
  -3  11   2       11.63        9.91      2.17 o 
  -2  11   2      228.90      238.33      5.32 o 
  -1  11   2       64.18       82.11      7.18 o 
   0  11   2      677.37      674.84      8.28 o 
   1  11   2        0.15        1.75      0.65 o 
   2  11   2      176.84      173.77      7.29 o 
   3  11   2      598.29      637.93     16.68 o 
   4  11   2      207.31      243.01     11.27 o 
  -5  12   2        0.50        3.72      5.64 o 
  -4  12   2      201.95      208.99     14.96 o 
  -3  12   2      449.49      469.14      9.21 o 
  -2  12   2       52.82       47.04      3.08 o 
  -1  12   2      129.59      120.25      4.25 o 
   0  12   2      191.36      183.69      4.20 o 
   1  12   2     1611.89     1677.68     17.95 o 
   2  12   2        9.47       11.32      2.05 o 
   3  12   2      290.54      300.43     10.80 o 
   4  12   2       83.24       97.61      4.76 o 
  -4  13   2       89.16       77.23     11.26 o 
  -3  13   2      218.83      230.52      9.70 o 
  -2  13   2      427.26      454.31      7.60 o 
  -1  13   2        1.28        1.09      1.97 o 
   0  13   2       97.33       95.05      4.27 o 
   1  13   2       33.95       29.59      2.88 o 
   2  13   2      764.19      849.27     10.18 o 
   3  13   2       16.42       15.46      2.53 o 
   4  13   2       66.41       60.49     11.31 o 
  -4  14   2       22.64       21.85      4.10 o 
  -3  14   2      216.78      216.99      8.41 o 
  -2  14   2      641.60      684.90      7.27 o 
  -1  14   2      284.54      291.04      8.53 o 
   0  14   2      787.83      737.57     10.55 o 
   1  14   2      150.16      155.24      4.61 o 
   2  14   2      106.13       99.12      5.44 o 
   3  14   2       34.54       28.24      3.95 o 
   4  14   2        5.40        6.21      2.83 o 
  -4  15   2       24.79       24.99      4.84 o 
  -3  15   2       96.45       89.30      8.39 o 
  -2  15   2      186.95      186.89      4.40 o 
  -1  15   2       88.76       73.49      4.71 o 
   0  15   2       22.30       22.29      2.99 o 
   1  15   2       71.84       66.15      5.34 o 
   2  15   2       65.64       57.93      5.10 o 
   3  15   2        0.47       -0.05      1.58 o 
   4  15   2       19.07       15.75      4.21 o 
  -4  16   2        0.46        3.51      2.60 o 
  -3  16   2       83.92       74.13      8.33 o 
  -2  16   2      246.93      247.39      7.10 o 
  -1  16   2      306.77      341.65      6.23 o 
   0  16   2      896.67      976.64     18.37 o 
   1  16   2       39.58       40.50      4.35 o 
   2  16   2      395.78      379.15      9.57 o 
   3  16   2       18.79       16.38      3.29 o 
   4  16   2        0.52        2.78      2.48 o 
  -4  17   2       35.51       25.55      4.41 o 
  -3  17   2      206.66      202.61     11.00 o 
  -2  17   2      461.12      466.11     10.07 o 
  -1  17   2       52.28       53.82      6.01 o 
   0  17   2       22.18       23.00      3.47 o 
   1  17   2      165.12      181.88      3.89 o 
   2  17   2      377.15      395.61     10.29 o 
   3  17   2      128.74      120.47      6.09 o 
   4  17   2       35.21       33.76      7.79 o 
  -4  18   2      278.31      304.08     19.05 o 
  -3  18   2        1.16        3.66      1.60 o 
  -2  18   2      190.68      185.96      6.54 o 
  -1  18   2       72.24       79.64      4.48 o 
   0  18   2        2.00        2.30      2.15 o 
   1  18   2       55.20       59.01      5.14 o 
   2  18   2       86.27       94.66      8.49 o 
   3  18   2       68.72       57.59      7.16 o 
   4  18   2        4.46        4.22      1.85 o 
  -4  19   2       63.10       34.23      8.03 o 
  -3  19   2       29.53       39.86      5.77 o 
  -2  19   2       20.78       21.49      2.73 o 
  -1  19   2     1002.56     1098.38      7.81 o 
   0  19   2      323.12      350.73      6.15 o 
   1  19   2      408.09      449.65      8.33 o 
   2  19   2      278.86      295.14     19.01 o 
   3  19   2       17.27       16.61      2.70 o 
   4  19   2        7.98       12.06      3.63 o 
  -4  20   2       58.27       72.17      9.10 o 
  -3  20   2        4.32        5.02      1.62 o 
  -2  20   2       92.80       84.26      6.44 o 
  -1  20   2       13.29        9.82      2.50 o 
   0  20   2      327.14      346.95     10.56 o 
   1  20   2        9.43        5.57      3.64 o 
   2  20   2       77.79       72.86      7.36 o 
   3  20   2        0.98        2.10      1.54 o 
  -3  21   2      119.30      108.40     10.15 o 
  -2  21   2        0.60        0.51      1.29 o 
  -1  21   2      137.37      164.39      8.33 o 
   0  21   2       15.71       17.58      2.16 o 
   1  21   2      963.71     1109.30     25.38 o 
   2  21   2        2.68       -0.09      1.97 o 
   3  21   2        1.34        3.06      1.61 o 
  -3  22   2       12.99        9.95      2.49 o 
  -2  22   2       19.00       19.69      2.89 o 
  -1  22   2       66.43       54.52      5.84 o 
   0  22   2       44.10       51.38      4.37 o 
   1  22   2      249.34      276.26     10.31 o 
   2  22   2       22.57       17.68      2.47 o 
   3  22   2       41.47       37.69      7.19 o 
  -3  23   2       48.19       42.52      8.51 o 
  -2  23   2       36.24       43.61      8.01 o 
  -1  23   2      451.33      520.00     14.25 o 
   0  23   2       34.97       40.18      3.54 o 
   1  23   2       82.22       57.75      8.12 o 
   2  23   2       19.02       11.29      3.28 o 
   3  23   2       55.82       38.00     11.25 o 
  -3  24   2        4.58        8.17      3.73 o 
  -2  24   2      162.16      162.79     14.49 o 
  -1  24   2        5.75        4.69      2.21 o 
   0  24   2      300.56      380.49      9.07 o 
   1  24   2      376.29      443.35     15.56 o 
   2  24   2       81.70       80.24      9.51 o 
   3  24   2      105.83      133.02     17.40 o 
  -3  25   2       27.83       27.68      4.99 o 
  -2  25   2      147.16      136.39     18.79 o 
  -1  25   2       30.30       26.32      5.04 o 
   0  25   2      143.08      146.03      8.38 o 
   1  25   2       12.87        7.98      2.26 o 
   2  25   2        1.99        3.73      1.84 o 
  -2  26   2        2.01        5.48      3.26 o 
  -1  26   2        3.25        6.91      2.96 o 
   0  26   2      209.24      250.29      6.20 o 
   1  26   2      119.68      124.68     10.78 o 
   2  26   2       55.59       46.42      7.51 o 
  -2  27   2        7.13        5.73      4.95 o 
  -1  27   2       32.99       35.68      7.93 o 
   0  27   2      212.80      244.22     12.67 o 
   1  27   2       25.12       24.69      3.75 o 
   2  27   2       84.15       90.11     13.27 o 
  -2  28   2        3.72        4.37      1.43 o 
  -1  28   2       19.04       20.64      5.31 o 
   0  28   2        7.11        8.23      2.01 o 
   1  28   2       19.09       15.74      3.29 o 
  -1  29   2      122.98      169.21     12.65 o 
   0  29   2        0.01        2.36      1.36 o 
   1  29   2      159.90      188.14     16.62 o 
   0  30   2       56.95       51.14      8.57 o 
  -5   0   3      160.35      185.25     40.14 o 
  -3   0   3       96.23       92.58     14.48 o 
  -1   0   3     2232.26     1908.38     24.65 o 
   1   0   3      209.44      185.41      6.49 o 
   3   0   3      416.03      486.15      7.95 o 
  -5   1   3      183.99      182.87     30.07 o 
  -4   1   3       85.86       85.52      7.48 o 
  -3   1   3      222.48      217.17      5.53 o 
  -2   1   3     1010.29      985.83      7.86 o 
  -1   1   3      655.97      652.05      8.76 o 
   0   1   3        9.28        8.63      1.14 o 
   1   1   3      961.87      876.60     19.25 o 
   2   1   3      364.94      414.60      6.36 o 
   3   1   3        3.92        3.22      1.02 o 
   4   1   3      136.47      143.63      6.53 o 
  -5   2   3        6.79        8.60      3.76 o 
  -4   2   3       77.72       78.35     13.41 o 
  -3   2   3      323.04      297.63      8.75 o 
  -2   2   3        3.75        5.77      1.31 o 
  -1   2   3     2231.80     2079.73     21.54 o 
   0   2   3      312.13      299.19      3.39 o 
   1   2   3     2820.38     2755.81     26.45 o 
   2   2   3       35.27       31.39      2.96 o 
   3   2   3       50.83       59.67      5.59 o 
   4   2   3        3.86        2.85      2.10 o 
  -5   3   3       42.07       42.73      8.81 o 
  -4   3   3      199.10      219.01     13.42 o 
  -3   3   3      579.71      605.69     11.92 o 
  -2   3   3       40.15       34.37      2.95 o 
  -1   3   3     1287.76     1158.34      7.15 o 
   0   3   3     2764.44     2538.72     15.69 o 
   1   3   3       52.09       50.71      3.94 o 
   2   3   3       62.12       59.98      3.93 o 
   3   3   3        6.22        5.30      1.29 o 
   4   3   3        8.25        5.68      2.65 o 
  -5   4   3       12.89       18.05     10.49 o 
  -4   4   3        0.33        4.44      2.88 o 
  -3   4   3       21.21       23.12      2.78 o 
  -2   4   3       25.10       27.61      1.84 o 
  -1   4   3      374.79      358.11      4.91 o 
   0   4   3        0.86        3.50      1.14 o 
   1   4   3      809.87      761.10      7.29 o 
   2   4   3       35.48       27.27      2.49 o 
   3   4   3      168.67      153.93      6.47 o 
   4   4   3       87.00       81.39     19.02 o 
  -5   5   3      146.32      121.68     30.16 o 
  -4   5   3      101.80      103.30     13.31 o 
  -3   5   3       57.27       64.10      4.15 o 
  -2   5   3       29.74       28.37      2.14 o 
  -1   5   3       21.81       18.82      1.86 o 
   0   5   3      116.84      118.33      3.03 o 
   1   5   3        5.81        9.56      1.64 o 
   2   5   3      709.50      771.03      8.36 o 
   3   5   3       10.79       10.67      1.95 o 
   4   5   3       74.47       70.16     14.51 o 
  -5   6   3      122.61      104.71     31.94 o 
  -4   6   3      664.42      753.63     10.29 o 
  -3   6   3      231.68      256.73      4.46 o 
  -2   6   3     1505.54     1529.72     11.87 o 
  -1   6   3      793.15      744.24      6.87 o 
   0   6   3     1031.76      988.15     10.10 o 
   1   6   3      257.39      247.45      5.09 o 
   2   6   3       51.14       53.10      2.77 o 
   3   6   3        0.01        2.54      1.33 o 
   4   6   3       13.11        7.82      3.10 o 
  -5   7   3      123.65       97.07     35.25 o 
  -4   7   3      136.61      133.32     10.76 o 
  -3   7   3       15.86       12.91      2.15 o 
  -2   7   3     1357.45     1354.61     21.44 o 
  -1   7   3      572.19      552.14      5.92 o 
   0   7   3     2066.23     2030.64     17.04 o 
   1   7   3      425.68      417.95      8.66 o 
   2   7   3      220.89      201.67      3.13 o 
   3   7   3       45.06       44.15      4.50 o 
   4   7   3       20.40       23.50      3.93 o 
  -5   8   3        7.10        9.10      5.80 o 
  -4   8   3      116.30      122.79      7.29 o 
  -3   8   3       22.71       27.67      3.51 o 
  -2   8   3      759.70      767.12      8.29 o 
  -1   8   3      858.66      829.60     10.46 o 
   0   8   3     1019.92      964.86     13.74 o 
   1   8   3       94.82       93.57      5.35 o 
   2   8   3       91.52       96.95      4.58 o 
   3   8   3       86.84       93.84      4.99 o 
   4   8   3      134.40      132.97      8.83 o 
  -5   9   3       24.52       17.71      9.83 o 
  -4   9   3       25.28       23.41      4.26 o 
  -3   9   3      183.78      200.43      6.79 o 
  -2   9   3      284.13      284.64      4.42 o 
  -1   9   3        0.52        1.62      1.28 o 
   0   9   3       36.24       43.18      2.78 o 
   1   9   3       19.02       17.43      1.72 o 
   2   9   3        6.18        4.03      0.82 o 
   3   9   3      138.35      137.34      8.22 o 
   4   9   3       10.79       12.12      3.12 o 
  -5  10   3        0.87        2.46      8.53 o 
  -4  10   3       11.15       11.68      2.62 o 
  -3  10   3      207.21      191.83      7.29 o 
  -2  10   3      315.35      359.00      6.03 o 
  -1  10   3      238.81      243.34      4.36 o 
   0  10   3      236.82      224.34      3.62 o 
   1  10   3      118.43      120.19      3.92 o 
   2  10   3      556.98      578.82     13.46 o 
   3  10   3      104.62      116.10      5.34 o 
   4  10   3      434.75      476.42     13.33 o 
  -5  11   3       23.25       14.63      7.28 o 
  -4  11   3       11.35       10.90      3.21 o 
  -3  11   3      464.12      510.44     14.73 o 
  -2  11   3       83.17       87.21      4.43 o 
  -1  11   3      668.35      661.10     10.89 o 
   0  11   3       99.56      106.50      2.77 o 
   1  11   3      557.68      586.93      7.09 o 
   2  11   3      111.59      105.99      5.16 o 
   3  11   3       43.36       46.16      4.52 o 
   4  11   3        1.05       -1.95      2.46 o 
  -4  12   3       14.08       13.67      4.37 o 
  -3  12   3      283.89      288.93     15.46 o 
  -2  12   3       30.91       26.97      2.87 o 
  -1  12   3      390.84      415.21      6.49 o 
   0  12   3        3.97        4.78      1.44 o 
   1  12   3       54.21       40.90      5.47 o 
   2  12   3      119.13      119.48      5.14 o 
   3  12   3      698.32      734.22     14.36 o 
   4  12   3       71.85       64.15     12.83 o 
  -4  13   3       26.74       23.66      3.78 o 
  -3  13   3       19.89       15.91      3.27 o 
  -2  13   3      150.99      157.55      5.23 o 
  -1  13   3      196.14      213.91      5.94 o 
   0  13   3        6.07        7.87      1.36 o 
   1  13   3      533.05      585.47     10.25 o 
   2  13   3       23.28       20.36      2.76 o 
   3  13   3       84.07       74.45      8.09 o 
   4  13   3        1.85        4.99      2.51 o 
  -4  14   3       40.67       39.89      7.69 o 
  -3  14   3      515.07      556.05     15.50 o 
  -2  14   3       79.31       71.14      3.58 o 
  -1  14   3        0.41        2.14      1.79 o 
   0  14   3      124.64      111.57      3.46 o 
   1  14   3       65.60       59.11      4.88 o 
   2  14   3      482.67      486.30     11.00 o 
   3  14   3        2.75        3.39      1.70 o 
   4  14   3        8.23       10.65      3.74 o 
  -4  15   3      102.21       86.08     12.78 o 
  -3  15   3      490.67      561.42     24.40 o 
  -2  15   3      394.90      392.41      9.00 o 
  -1  15   3      110.90      108.42      4.68 o 
   0  15   3      668.54      702.11     11.41 o 
   1  15   3      753.83      800.09      5.95 o 
   2  15   3      114.81      112.33      5.82 o 
   3  15   3      184.22      184.60     12.96 o 
   4  15   3        0.23        0.61      1.92 o 
  -4  16   3        1.68        4.57      1.88 o 
  -3  16   3        2.85        3.32      1.64 o 
  -2  16   3      588.21      626.39     10.74 o 
  -1  16   3       33.33       26.70      2.88 o 
   0  16   3      794.04      853.94     14.77 o 
   1  16   3       47.39       40.37      6.86 o 
   2  16   3        5.46        3.79      1.28 o 
   3  16   3      133.50      127.14      8.76 o 
   4  16   3        1.85        4.09      2.77 o 
  -4  17   3       76.77       53.71      8.07 o 
  -3  17   3        2.18        4.05      3.71 o 
  -2  17   3      151.47      148.00      8.07 o 
  -1  17   3      770.42      793.89      8.63 o 
   0  17   3        1.95        2.90      1.96 o 
   1  17   3       44.88       43.64      3.95 o 
   2  17   3      397.00      416.00     10.49 o 
   3  17   3        0.06        1.71      1.59 o 
   4  17   3       45.31       32.10      7.69 o 
  -4  18   3        0.40        2.86      2.83 o 
  -3  18   3       82.74       79.67     10.60 o 
  -2  18   3       19.98       26.95      3.52 o 
  -1  18   3       32.78       27.65      3.53 o 
   0  18   3       45.83       48.95      4.63 o 
   1  18   3        3.96        3.13      1.25 o 
   2  18   3       47.38       40.70      4.36 o 
   3  18   3       14.62       11.88      2.22 o 
   4  18   3       23.82       15.08      7.66 o 
  -4  19   3      108.16       94.63     12.59 o 
  -3  19   3       98.46       77.93      7.60 o 
  -2  19   3       21.47       17.44      3.88 o 
  -1  19   3        5.35        7.32      1.99 o 
   0  19   3      186.14      205.16     10.65 o 
   1  19   3      203.05      197.81      8.33 o 
   2  19   3       18.43       23.43      3.23 o 
   3  19   3       80.61       67.73      9.47 o 
  -4  20   3      408.49      525.80     13.60 o 
  -3  20   3       35.90       30.19      5.91 o 
  -2  20   3       16.53       19.67      4.29 o 
  -1  20   3       27.37       31.07      3.49 o 
   0  20   3      194.10      197.25      7.25 o 
   1  20   3       57.64       62.75      5.90 o 
   2  20   3       57.09       45.36      4.92 o 
   3  20   3        7.91        6.48      2.09 o 
  -3  21   3       13.51       10.11      2.58 o 
  -2  21   3       19.69       10.75      3.26 o 
  -1  21   3     1573.24     1867.91     31.96 o 
   0  21   3       12.33        9.72      2.08 o 
   1  21   3       39.43       47.36      5.19 o 
   2  21   3      278.47      304.34     11.60 o 
   3  21   3        3.20        5.32      2.01 o 
  -3  22   3        1.55        7.08      3.65 o 
  -2  22   3        9.20       10.68      4.87 o 
  -1  22   3      383.00      431.80     10.67 o 
   0  22   3      578.73      677.79     12.15 o 
   1  22   3        2.16        1.82      2.04 o 
   2  22   3      107.74      106.05      5.52 o 
   3  22   3        2.77        1.95      1.93 o 
  -3  23   3        0.77        4.20      3.45 o 
  -2  23   3       31.04       23.24      5.47 o 
  -1  23   3        0.80        2.49      2.19 o 
   0  23   3      303.79      347.35     14.03 o 
   1  23   3       21.25       26.07      4.44 o 
   2  23   3        7.22        3.94      2.36 o 
   3  23   3       32.63       28.04      6.04 o 
  -3  24   3       29.26       17.06      4.78 o 
  -2  24   3        4.95        1.95      2.80 o 
  -1  24   3        5.54        7.09      2.67 o 
   0  24   3        0.42        2.32      2.26 o 
   1  24   3       99.02      102.52      6.64 o 
   2  24   3       36.68       29.35      5.05 o 
  -2  25   3      106.80      102.30     15.85 o 
  -1  25   3        0.12        1.70      1.21 o 
   0  25   3       14.10        9.71      2.00 o 
   1  25   3       30.03       28.40      5.08 o 
   2  25   3        3.75        4.49      2.52 o 
  -2  26   3       74.17       62.62      8.50 o 
  -1  26   3       29.58       30.76      4.68 o 
   0  26   3      241.22      262.51     28.75 o 
   1  26   3       34.70       32.64      4.77 o 
   2  26   3        0.26        5.81      4.22 o 
  -2  27   3        7.01        5.81      3.01 o 
  -1  27   3       29.30       23.98      4.79 o 
   0  27   3      337.02      410.22     20.47 o 
   1  27   3        7.19       10.02      3.62 o 
   2  27   3        6.14       11.60      4.09 o 
  -1  28   3        3.01        3.85      2.19 o 
   0  28   3       37.45       31.23      4.41 o 
   1  28   3      182.16      198.97     15.22 o 
  -1  29   3       26.47       24.43      5.05 o 
   0  29   3        1.23        2.04      1.93 o 
  -4   0   4       15.72        7.63      3.98 o 
  -2   0   4     2614.34     2686.08     36.27 o 
   0   0   4     1220.52     1096.11      8.52 o 
   2   0   4      177.32      193.77      4.53 o 
   4   0   4      600.19      679.70     39.13 o 
  -5   1   4      260.72      308.32     36.62 o 
  -4   1   4       18.91       14.74      3.86 o 
  -3   1   4       89.37       85.37      4.37 o 
  -2   1   4       13.96       12.64      1.18 o 
  -1   1   4       42.34       52.97      2.33 o 
   0   1   4       19.63       26.26      2.24 o 
   1   1   4     1368.49     1425.69     27.47 o 
   2   1   4      825.10      896.19     21.84 o 
   3   1   4       18.09       14.75      2.85 o 
   4   1   4       63.58       60.75     10.96 o 
  -5   2   4        0.01        7.83      3.65 o 
  -4   2   4       25.95       30.51      5.89 o 
  -3   2   4       23.51       26.56      3.04 o 
  -2   2   4      585.03      571.96      8.84 o 
  -1   2   4      271.68      282.56      5.68 o 
   0   2   4       76.09       85.51      2.85 o 
   1   2   4        3.37        1.00      1.54 o 
   2   2   4      321.48      355.76      4.56 o 
   3   2   4        0.09        3.40      1.63 o 
   4   2   4      109.51      125.10      9.30 o 
  -5   3   4       13.29       12.14      4.64 o 
  -4   3   4      104.62       98.79      8.96 o 
  -3   3   4       40.62       39.74      4.33 o 
  -2   3   4      149.03      131.69      6.44 o 
  -1   3   4       56.78       70.84      3.11 o 
   0   3   4       34.80       28.20      2.78 o 
   1   3   4      218.69      197.73      5.22 o 
   2   3   4      265.38      264.53      4.80 o 
   3   3   4        0.31        2.31      1.31 o 
   4   3   4        6.59        7.77      3.95 o 
  -5   4   4       23.40       32.43      5.62 o 
  -4   4   4      240.42      241.65     11.41 o 
  -3   4   4      171.88      169.21      6.45 o 
  -2   4   4      162.50      161.49      3.67 o 
  -1   4   4     1911.12     1942.25     17.10 o 
   0   4   4     2095.34     1940.38     15.37 o 
   1   4   4      131.15      173.54      3.24 o 
   2   4   4       52.71       59.82      4.00 o 
   3   4   4      109.94      116.35      5.27 o 
   4   4   4       79.60       75.31     16.56 o 
  -5   5   4        4.98        8.31      5.74 o 
  -4   5   4       51.02       56.19      5.24 o 
  -3   5   4      225.65      229.74      4.56 o 
  -2   5   4        9.76        7.27      1.57 o 
  -1   5   4      439.91      460.67      4.61 o 
   0   5   4        4.50        7.53      1.37 o 
   1   5   4      806.38      792.15      6.63 o 
   2   5   4      205.37      239.59      5.06 o 
   3   5   4       12.09       11.94      2.46 o 
   4   5   4      352.35      423.31     18.45 o 
  -5   6   4       30.90       22.08     10.70 o 
  -4   6   4      260.58      276.25     10.35 o 
  -3   6   4      443.38      450.88      4.56 o 
  -2   6   4     1817.59     1875.26     24.35 o 
  -1   6   4      366.76      395.00      6.71 o 
   0   6   4      806.90      836.39     10.21 o 
   1   6   4     1439.16     1394.88      9.97 o 
   2   6   4        8.73       12.78      1.61 o 
   3   6   4      753.76      831.82     14.15 o 
   4   6   4        3.32        5.55      1.97 o 
  -5   7   4      153.46      120.88     31.05 o 
  -4   7   4       97.03       86.97      8.28 o 
  -3   7   4      128.64      128.66      4.98 o 
  -2   7   4      478.91      461.00      6.57 o 
  -1   7   4      135.11      119.11      6.32 o 
   0   7   4      136.10      132.15      5.66 o 
   1   7   4      197.17      218.45      3.70 o 
   2   7   4       25.63       33.64      2.80 o 
   3   7   4      414.48      461.19     10.04 o 
   4   7   4        8.94        6.45      2.75 o 
  -5   8   4        0.10        2.33      4.44 o 
  -4   8   4      169.57      170.78      9.27 o 
  -3   8   4      676.43      696.34     18.35 o 
  -2   8   4       65.64       62.69      2.00 o 
  -1   8   4      181.16      181.27      2.69 o 
   0   8   4      150.93      146.61      3.39 o 
   1   8   4        1.32        1.97      1.12 o 
   2   8   4       38.61       37.33      2.55 o 
   3   8   4      156.81      165.74     10.22 o 
   4   8   4       36.66       28.76      5.88 o 
  -5   9   4       38.31       34.06     10.52 o 
  -4   9   4      196.41      210.90     22.92 o 
  -3   9   4      116.21      121.89      6.27 o 
  -2   9   4       28.85       40.67      3.20 o 
  -1   9   4       69.22       78.25      3.98 o 
   0   9   4      160.51      156.83      3.88 o 
   1   9   4       96.95       93.28      3.03 o 
   2   9   4       96.98       83.86      2.99 o 
   3   9   4      184.32      208.67      7.55 o 
   4   9   4       46.86       42.87      8.87 o 
  -5  10   4        0.54        5.24      6.10 o 
  -4  10   4       23.63       25.11      4.73 o 
  -3  10   4      163.22      155.77     16.33 o 
  -2  10   4      173.33      175.56      6.05 o 
  -1  10   4       40.41       42.44      3.56 o 
   0  10   4     2161.32     2328.10     18.85 o 
   1  10   4      125.52      159.42      3.62 o 
   2  10   4        9.07        9.50      1.46 o 
   3  10   4      276.23      301.03     14.19 o 
   4  10   4      257.03      297.44     19.48 o 
  -5  11   4        6.55       15.64      6.71 o 
  -4  11   4       46.05       62.17     10.89 o 
  -3  11   4     1208.94     1333.03     22.03 o 
  -2  11   4        1.03        1.68      1.15 o 
  -1  11   4        8.62       15.41      2.24 o 
   0  11   4      606.63      594.70     12.42 o 
   1  11   4      297.67      345.07      5.99 o 
   2  11   4      203.13      212.05      5.49 o 
   3  11   4       13.99       10.14      2.76 o 
   4  11   4       43.50       38.29      7.97 o 
  -4  12   4       10.86        9.37      3.39 o 
  -3  12   4        0.41        1.57      3.25 o 
  -2  12   4       19.71       24.88      2.73 o 
  -1  12   4       16.66       20.13      2.64 o 
   0  12   4      165.91      186.10      4.25 o 
   1  12   4        1.29        1.96      1.26 o 
   2  12   4       42.36       37.26      6.52 o 
   3  12   4        1.50        3.18      1.41 o 
   4  12   4       52.74       43.70      9.92 o 
  -4  13   4       15.55       16.98      6.08 o 
  -3  13   4       79.64       87.94      6.38 o 
  -2  13   4       85.54       87.32      5.28 o 
  -1  13   4      169.07      175.60      6.39 o 
   0  13   4        8.34       18.18      1.96 o 
   1  13   4        0.34        3.00      1.38 o 
   2  13   4      118.53      106.35      8.35 o 
   3  13   4        7.57        6.71      2.18 o 
   4  13   4       54.67       49.83      9.52 o 
  -4  14   4       66.00       55.08      9.74 o 
  -3  14   4      243.19      217.09     10.04 o 
  -2  14   4       42.95       39.63      4.63 o 
  -1  14   4      169.53      169.44      7.07 o 
   0  14   4       27.59       18.16      2.92 o 
   1  14   4      231.98      235.23      5.78 o 
   2  14   4      224.74      264.66     22.87 o 
   3  14   4        2.45        4.75      1.72 o 
   4  14   4       17.87       20.28      5.74 o 
  -4  15   4       43.36       36.40      8.78 o 
  -3  15   4      177.90      174.58      6.04 o 
  -2  15   4      235.81      257.74     11.25 o 
  -1  15   4      570.92      611.07      9.99 o 
   0  15   4      113.25      108.39      6.39 o 
   1  15   4      338.49      355.41      8.29 o 
   2  15   4        7.44        7.95      1.57 o 
   3  15   4       84.68       73.20     12.60 o 
   4  15   4       52.35       27.67     10.72 o 
  -4  16   4       20.71       17.69      6.34 o 
  -3  16   4        0.36        3.36      3.95 o 
  -2  16   4      276.43      273.33      7.41 o 
  -1  16   4       63.14       58.76      5.28 o 
   0  16   4       53.86       57.52      5.69 o 
   1  16   4       93.44       94.31      5.99 o 
   2  16   4       27.05       26.20      3.37 o 
   3  16   4        5.27        5.21      1.73 o 
   4  16   4      121.34      163.88     10.41 o 
  -4  17   4       35.94       19.78      7.36 o 
  -3  17   4        7.08        6.36      2.54 o 
  -2  17   4      613.63      615.15     22.69 o 
  -1  17   4        1.94        1.29      1.79 o 
   0  17   4      125.20      126.13      6.60 o 
   1  17   4        0.75        1.99      1.66 o 
   2  17   4       19.50       23.01      3.10 o 
   3  17   4       55.79       48.02      6.13 o 
   4  17   4       48.40       39.42     13.00 o 
  -4  18   4        9.16        7.78      3.55 o 
  -3  18   4       18.73       14.99      4.44 o 
  -2  18   4       87.13       79.96     12.00 o 
  -1  18   4      169.65      174.72      7.70 o 
   0  18   4      321.86      336.61     15.71 o 
   1  18   4       23.83       22.11      2.52 o 
   2  18   4        3.74        3.50      1.47 o 
   3  18   4       74.46       62.33      9.30 o 
  -4  19   4       30.89       32.51      9.00 o 
  -3  19   4       20.28       18.48      3.38 o 
  -2  19   4      638.79      694.70     10.31 o 
  -1  19   4        0.06        2.12      1.32 o 
   0  19   4       28.41       25.50      3.26 o 
   1  19   4       34.80       35.97      2.68 o 
   2  19   4        0.46        1.69      1.73 o 
   3  19   4        5.39        6.26      2.40 o 
  -3  20   4       10.39        9.73      3.22 o 
  -2  20   4        6.18        4.78      2.81 o 
  -1  20   4       87.58       97.00      6.35 o 
   0  20   4       12.04       10.00      2.04 o 
   1  20   4      180.90      186.44     10.16 o 
   2  20   4      593.23      713.44     20.42 o 
   3  20   4       17.10       10.95      2.57 o 
  -3  21   4        5.01       -0.74      3.93 o 
  -2  21   4        4.79        3.89      2.68 o 
  -1  21   4       46.47       35.82      4.79 o 
   0  21   4      142.65      136.64     10.25 o 
   1  21   4        3.24        3.19      2.22 o 
   2  21   4        0.01        3.16      2.80 o 
   3  21   4       76.15       70.15     12.48 o 
  -3  22   4        8.89        9.85      3.28 o 
  -2  22   4        1.32        2.31      2.76 o 
  -1  22   4      175.23      186.10      7.86 o 
   0  22   4       35.57       33.78      3.98 o 
   1  22   4       14.24       11.85      2.56 o 
   2  22   4       23.60       25.36      4.14 o 
   3  22   4        6.55        5.27      2.16 o 
  -3  23   4       23.22       14.97      4.76 o 
  -2  23   4        0.56        3.86      2.79 o 
  -1  23   4        0.08       -0.42      2.38 o 
   0  23   4      190.59      202.34      7.77 o 
   1  23   4      271.43      304.44     17.92 o 
   2  23   4        6.36        5.79      3.56 o 
   3  23   4       21.26       19.88      4.10 o 
  -3  24   4        5.56        6.26      3.13 o 
  -2  24   4       18.19       14.59      4.00 o 
  -1  24   4      191.12      191.93      9.92 o 
   0  24   4        0.58        3.96      2.41 o 
   1  24   4        0.68        0.78      2.05 o 
   2  24   4        0.02        4.15      2.32 o 
  -2  25   4       43.22       39.75      7.18 o 
  -1  25   4       37.47       24.85      4.26 o 
   0  25   4       10.65       13.46      4.26 o 
   1  25   4       79.11       72.70     10.25 o 
   2  25   4        7.91        7.70      2.76 o 
  -2  26   4       22.66       18.10      4.37 o 
  -1  26   4       24.14       15.41      3.91 o 
   0  26   4      220.83      259.68     13.97 o 
   1  26   4       50.36       32.61      7.26 o 
   2  26   4        9.98        9.93      4.70 o 
  -2  27   4       19.10       14.10      3.85 o 
  -1  27   4       18.83       16.50      3.70 o 
   0  27   4       91.70       88.52     10.48 o 
   1  27   4        1.55        4.17      1.51 o 
  -1  28   4       22.26       18.67      4.30 o 
   0  28   4       60.57       49.98      9.02 o 
   1  28   4       18.87       17.53      4.17 o 
  -5   0   5      107.10       98.51     28.99 o 
  -3   0   5        3.95        3.96      2.03 o 
  -1   0   5       88.49       81.45      4.23 o 
   1   0   5      156.58      185.91      6.22 o 
   3   0   5       21.10       24.83      5.34 o 
  -5   1   5        3.08        5.78      4.47 o 
  -4   1   5       42.77       39.44      6.77 o 
  -3   1   5       34.45       32.39      4.48 o 
  -2   1   5      315.44      299.44      7.48 o 
  -1   1   5       41.10       46.83      4.28 o 
   0   1   5        6.52        6.31      1.00 o 
   1   1   5      187.23      191.35      3.99 o 
   2   1   5        9.50        5.09      2.04 o 
   3   1   5       21.31       18.49      4.41 o 
   4   1   5       20.92       22.46      6.67 o 
  -5   2   5       28.95       39.15     10.14 o 
  -4   2   5        6.65        6.38      2.14 o 
  -3   2   5       60.31       69.08      4.91 o 
  -2   2   5      883.62      903.75     14.52 o 
  -1   2   5      158.23      142.94      2.42 o 
   0   2   5       42.01       42.87      3.26 o 
   1   2   5       80.04       56.53      5.03 o 
   2   2   5        0.63        2.59      1.16 o 
   3   2   5      102.07       79.82     18.29 o 
   4   2   5      350.19      381.29     21.39 o 
  -5   3   5      329.82      401.02     30.69 o 
  -4   3   5        8.46        5.77      2.86 o 
  -3   3   5      438.12      459.52      9.41 o 
  -2   3   5       89.02       74.21      3.50 o 
  -1   3   5      159.43      140.37      2.73 o 
   0   3   5     1096.56     1178.32      8.63 o 
   1   3   5     1484.29     1626.60     16.23 o 
   2   3   5       76.58       58.19      6.91 o 
   3   3   5      238.44      280.02     21.63 o 
   4   3   5       40.28       41.44     13.06 o 
  -5   4   5      130.34      117.47     28.00 o 
  -4   4   5       21.23       18.31      4.58 o 
  -3   4   5        1.27        1.06      1.58 o 
  -2   4   5      583.55      591.66      7.73 o 
  -1   4   5      538.52      574.81      5.41 o 
   0   4   5       20.34       20.27      1.97 o 
   1   4   5       91.76      102.83      2.63 o 
   2   4   5      372.59      417.32      8.84 o 
   3   4   5       30.36       23.54      5.14 o 
   4   4   5       84.94       82.65     22.24 o 
  -5   5   5        1.49        6.06      5.61 o 
  -4   5   5       72.71       72.32     11.59 o 
  -3   5   5       60.32       58.35      4.51 o 
  -2   5   5       82.69       78.98      2.96 o 
  -1   5   5      234.26      231.39      3.28 o 
   0   5   5      272.42      247.99      3.53 o 
   1   5   5       28.22       29.40      4.39 o 
   2   5   5      346.05      357.71      7.14 o 
   3   5   5        0.29        2.32      2.20 o 
   4   5   5        6.45        5.05      4.36 o 
  -5   6   5      103.28       74.97     21.13 o 
  -4   6   5       29.68       33.73      7.52 o 
  -3   6   5       45.44       48.51      4.11 o 
  -2   6   5        1.24        5.29      1.19 o 
  -1   6   5      369.13      349.56      3.89 o 
   0   6   5        0.66        2.92      1.06 o 
   1   6   5        1.48        2.63      0.89 o 
   2   6   5       21.09       16.51      1.76 o 
   3   6   5        0.90        3.00      1.94 o 
   4   6   5        0.02        0.21      4.21 o 
  -5   7   5        6.49        3.53      3.97 o 
  -4   7   5       63.21       69.14      7.48 o 
  -3   7   5       21.01       27.33      3.92 o 
  -2   7   5      669.78      695.18     14.01 o 
  -1   7   5      647.90      724.79      8.38 o 
   0   7   5      231.44      275.23      7.54 o 
   1   7   5       56.92       44.14      4.31 o 
   2   7   5      232.99      207.59      3.92 o 
   3   7   5      733.55      818.10     21.21 o 
   4   7   5       98.82       78.01      9.18 o 
  -5   8   5        3.05        4.62      5.55 o 
  -4   8   5      141.95      133.36     20.62 o 
  -3   8   5      362.61      332.98      7.98 o 
  -2   8   5      684.60      703.12     13.65 o 
  -1   8   5       76.05       65.40      4.01 o 
   0   8   5      273.49      289.20      4.60 o 
   1   8   5      348.36      395.66      6.05 o 
   2   8   5       13.37       12.53      1.79 o 
   3   8   5      101.74      113.02      9.53 o 
   4   8   5       38.71       38.54      7.29 o 
  -5   9   5        0.51        3.97      6.15 o 
  -4   9   5      373.25      456.37     23.06 o 
  -3   9   5      228.85      229.82     14.00 o 
  -2   9   5        0.21        2.06      1.29 o 
  -1   9   5       60.24       62.60      3.57 o 
   0   9   5        0.72        3.29      1.14 o 
   1   9   5       52.00       62.89      4.54 o 
   2   9   5       61.76       53.00      4.44 o 
   3   9   5       23.18       19.46      6.27 o 
   4   9   5       84.79       70.18     18.41 o 
  -4  10   5        3.57        9.38      3.16 o 
  -3  10   5      414.52      429.30     13.35 o 
  -2  10   5       63.11       64.20      3.58 o 
  -1  10   5       26.76       28.62      2.85 o 
   0  10   5      130.91      137.20      5.72 o 
   1  10   5       74.78       76.54      4.45 o 
   2  10   5        4.20        4.47      1.58 o 
   3  10   5       81.60       75.50     11.51 o 
   4  10   5       63.87       58.19     10.57 o 
  -4  11   5       24.29       17.98      5.17 o 
  -3  11   5       34.00       29.54      4.77 o 
  -2  11   5       52.20       58.20      4.35 o 
  -1  11   5        9.19        8.90      1.32 o 
   0  11   5        2.38        4.10      1.29 o 
   1  11   5       29.83       28.90      3.48 o 
   2  11   5      113.97      117.09      7.22 o 
   3  11   5      254.55      290.76     10.76 o 
   4  11   5       46.05       31.20      7.16 o 
  -4  12   5       19.03       34.78     10.44 o 
  -3  12   5      106.90       97.70      7.78 o 
  -2  12   5        3.68        4.96      1.65 o 
  -1  12   5        1.81        5.98      1.59 o 
   0  12   5        0.43        1.99      1.30 o 
   1  12   5      168.07      148.61      4.43 o 
   2  12   5     1066.66     1147.17     18.56 o 
   3  12   5      101.50       98.68      9.71 o 
   4  12   5      105.41       80.88     16.07 o 
  -4  13   5        0.35        1.57      1.35 o 
  -3  13   5      157.50      161.96      9.51 o 
  -2  13   5      630.87      632.11      8.59 o 
  -1  13   5      288.66      326.30      6.00 o 
   0  13   5       64.29       69.96      4.57 o 
   1  13   5      191.06      200.36      6.71 o 
   2  13   5      345.43      344.60     12.17 o 
   3  13   5      104.71      100.96     10.72 o 
   4  13   5       35.66       32.27      6.26 o 
  -4  14   5        2.04        3.71      2.74 o 
  -3  14   5      228.74      223.26      9.21 o 
  -2  14   5       40.12       32.66      4.29 o 
  -1  14   5       16.24       13.54      2.35 o 
   0  14   5      101.56      106.16      5.53 o 
   1  14   5      239.36      289.42      6.01 o 
   2  14   5       47.52       44.46      6.15 o 
   3  14   5       67.24       57.19      7.89 o 
   4  14   5        1.56        3.34      2.10 o 
  -4  15   5       73.65       81.69     24.02 o 
  -3  15   5       24.80       26.96      4.71 o 
  -2  15   5      147.67      143.13     10.46 o 
  -1  15   5      350.85      355.88      7.39 o 
   0  15   5       24.93       26.87      2.46 o 
   1  15   5       30.73       28.90      4.13 o 
   2  15   5      253.09      275.43      9.24 o 
   3  15   5       54.20       63.93      8.49 o 
   4  15   5        8.17        6.92      2.70 o 
  -4  16   5        7.28        5.44      4.24 o 
  -3  16   5        9.64        6.49      2.28 o 
  -2  16   5       36.81       33.43      4.03 o 
  -1  16   5      343.36      368.02      5.65 o 
   0  16   5       62.14       58.39      5.33 o 
   1  16   5      137.04      142.13      6.22 o 
   2  16   5      160.18      180.41     13.58 o 
   3  16   5       27.38       20.59      4.07 o 
  -4  17   5       13.82        1.13      7.14 o 
  -3  17   5        6.86        5.85      3.46 o 
  -2  17   5       13.66        9.82      3.12 o 
  -1  17   5      105.58      107.19      8.45 o 
   0  17   5      272.74      289.05      7.29 o 
   1  17   5      793.47      819.73     17.86 o 
   2  17   5      179.82      182.97      8.87 o 
   3  17   5       79.80       92.22     10.44 o 
  -4  18   5       27.96       25.33      6.64 o 
  -3  18   5        5.71        3.51      1.64 o 
  -2  18   5      228.46      231.36      7.24 o 
  -1  18   5      327.24      346.94      9.98 o 
   0  18   5        0.05        2.27      2.94 o 
   1  18   5     1002.54     1156.56     21.14 o 
   2  18   5       28.03       21.60      4.10 o 
   3  18   5       16.58       12.11      3.09 o 
  -3  19   5        6.65        6.76      3.00 o 
  -2  19   5      324.88      331.27     16.32 o 
  -1  19   5        6.57        7.63      1.82 o 
   0  19   5      192.05      222.02      6.49 o 
   1  19   5       15.36       15.43      6.17 o 
   2  19   5      194.20      192.56     11.94 o 
   3  19   5        7.63        4.37      2.70 o 
  -3  20   5       14.32       12.96      3.71 o 
  -2  20   5       14.94        8.75      3.49 o 
  -1  20   5      251.88      275.92     12.50 o 
   0  20   5      228.02      248.20     12.14 o 
   1  20   5       83.56       79.23      8.14 o 
   2  20   5        8.73        6.98      1.95 o 
   3  20   5       82.45       59.90     12.29 o 
  -3  21   5        3.69        6.54      3.56 o 
  -2  21   5        1.08        1.80      2.64 o 
  -1  21   5      157.24      170.82      8.10 o 
   0  21   5      313.88      361.97      8.38 o 
   1  21   5      193.64      202.37     11.25 o 
   2  21   5       52.08       45.15      6.88 o 
   3  21   5       55.81       57.10     11.41 o 
  -3  22   5        8.83        5.17      2.58 o 
  -2  22   5       28.81       28.01      5.84 o 
  -1  22   5        5.80        3.93      1.89 o 
   0  22   5      250.85      287.26     11.99 o 
   1  22   5      110.75       99.59      9.22 o 
   2  22   5       41.18       32.12      5.46 o 
  -3  23   5       11.80        8.29      2.60 o 
  -2  23   5        0.99        6.17      3.22 o 
  -1  23   5      165.14      175.20     12.88 o 
   0  23   5       62.83       69.43      7.04 o 
   1  23   5       87.32       94.36      9.09 o 
   2  23   5       60.14       58.79     10.36 o 
  -2  24   5      169.82      217.15     15.51 o 
  -1  24   5       88.79       87.47      6.52 o 
   0  24   5       43.36       43.49      5.63 o 
   1  24   5        7.56        7.48      2.31 o 
   2  24   5        0.00        2.99      2.69 o 
  -2  25   5        4.62        8.45      2.32 o 
  -1  25   5       16.41       12.24      3.32 o 
   0  25   5        4.70        2.48      2.98 o 
   1  25   5        0.70        4.99      2.16 o 
   2  25   5       29.34       29.13      4.32 o 
  -2  26   5       17.95       19.03      4.35 o 
  -1  26   5        2.73        6.06      3.91 o 
   0  26   5        9.76        8.46      2.34 o 
   1  26   5       49.93       51.08     11.96 o 
  -1  27   5       22.18       16.13      4.03 o 
   0  27   5       19.76       19.18      3.28 o 
   1  27   5       34.49       32.22      5.51 o 
   0  28   5       11.78       10.70      2.96 o 
  -4   0   6       15.59       14.55      7.50 o 
  -2   0   6       43.03       55.87      3.67 o 
   0   0   6        5.12       11.56      2.36 o 
   2   0   6       26.52       16.32      3.57 o 
   4   0   6       94.35       80.01     21.83 o 
  -5   1   6       96.22       70.81     22.41 o 
  -4   1   6      135.17      142.15     11.19 o 
  -3   1   6        7.90        5.62      1.51 o 
  -2   1   6       98.28      131.03      4.21 o 
  -1   1   6      311.69      269.84      3.98 o 
   0   1   6      977.00     1029.71     10.43 o 
   1   1   6      206.87      193.18      4.64 o 
   2   1   6       21.20       24.59      3.35 o 
   3   1   6       30.88       32.27      6.21 o 
   4   1   6      308.96      343.28     11.29 o 
  -5   2   6      174.85      199.16     14.36 o 
  -4   2   6      149.08      147.35     11.69 o 
  -3   2   6       27.60       22.72      3.26 o 
  -2   2   6      110.69      136.63      4.89 o 
  -1   2   6     1099.02     1132.06     11.69 o 
   0   2   6      245.91      253.35      6.78 o 
   1   2   6     1132.99     1307.23     30.27 o 
   2   2   6      152.32      173.40      9.14 o 
   3   2   6      138.04      143.69     13.08 o 
   4   2   6       14.06        4.55      3.45 o 
  -5   3   6       32.08       36.20     10.60 o 
  -4   3   6       19.03       20.14      3.63 o 
  -3   3   6      225.66      245.62      7.49 o 
  -2   3   6      137.07      131.10      3.29 o 
  -1   3   6       27.28       28.40      2.86 o 
   0   3   6     3191.73     3563.38     16.36 o 
   1   3   6       12.74       10.07      2.09 o 
   2   3   6      101.79      103.14      8.28 o 
   3   3   6      237.25      245.66     17.19 o 
   4   3   6       36.19       29.86      8.92 o 
  -5   4   6       83.07       90.75      9.85 o 
  -4   4   6       33.42       31.64      6.68 o 
  -3   4   6        0.02        2.78      1.11 o 
  -2   4   6      112.29      101.36      4.20 o 
  -1   4   6      333.18      338.31      4.88 o 
   0   4   6      160.49      155.53      3.52 o 
   1   4   6      996.69      966.16     11.93 o 
   2   4   6      142.34      132.23      5.63 o 
   3   4   6      487.19      493.76     15.29 o 
   4   4   6       41.12       39.85     10.25 o 
  -5   5   6       14.71       21.52      8.47 o 
  -4   5   6       38.84       34.89      6.19 o 
  -3   5   6        0.18        2.27      1.55 o 
  -2   5   6      113.39      112.30      4.61 o 
  -1   5   6       74.18       95.42      3.03 o 
   0   5   6      119.62      122.06      3.34 o 
   1   5   6       71.92       75.87      6.27 o 
   2   5   6      157.91      167.74      8.34 o 
   3   5   6       26.87       29.55      5.38 o 
   4   5   6        3.06        4.40      1.78 o 
  -5   6   6       36.25       42.29     10.06 o 
  -4   6   6       30.37       30.79      7.62 o 
  -3   6   6       27.52       33.24      4.27 o 
  -2   6   6       47.57       62.10      5.23 o 
  -1   6   6        5.49        4.42      1.13 o 
   0   6   6        6.43        6.37      1.24 o 
   1   6   6      371.72      382.24      6.30 o 
   2   6   6      178.18      197.27      6.93 o 
   3   6   6        0.84        3.83      1.52 o 
   4   6   6       84.36       79.21      7.91 o 
  -4   7   6       49.39       47.97     10.30 o 
  -3   7   6      529.36      558.73     13.52 o 
  -2   7   6       60.47       59.40      4.18 o 
  -1   7   6       79.27      100.04      3.65 o 
   0   7   6     1068.38     1258.85     13.27 o 
   1   7   6       49.98       42.99      5.23 o 
   2   7   6      167.53      185.42      5.99 o 
   3   7   6      649.26      722.97     10.76 o 
   4   7   6       48.57       52.83     11.12 o 
  -4   8   6      864.01      955.82     29.35 o 
  -3   8   6        5.17        7.18      2.38 o 
  -2   8   6      230.84      233.94      6.10 o 
  -1   8   6     1790.07     1906.49     17.55 o 
   0   8   6       20.40       23.47      2.70 o 
   1   8   6       55.78       52.10      5.13 o 
   2   8   6      141.98      150.28      4.79 o 
   3   8   6       59.04       51.47      4.83 o 
   4   8   6       10.73        6.59      3.39 o 
  -4   9   6        3.67        1.49      2.37 o 
  -3   9   6      127.76      145.51     12.55 o 
  -2   9   6      163.61      170.60      4.70 o 
  -1   9   6      665.17      739.14     10.93 o 
   0   9   6      129.41      116.75      4.30 o 
   1   9   6       19.01       12.69      1.75 o 
   2   9   6     1689.08     1776.70     23.23 o 
   3   9   6       13.04       10.27      2.94 o 
   4   9   6        0.05        3.78      3.04 o 
  -4  10   6       49.46       46.87     10.36 o 
  -3  10   6       80.87       61.55     10.46 o 
  -2  10   6        0.83        3.08      1.50 o 
  -1  10   6        0.20        2.58      1.58 o 
   0  10   6      206.95      210.55      6.56 o 
   1  10   6       11.36       15.51      2.20 o 
   2  10   6       90.00      102.22      7.22 o 
   3  10   6       53.16       57.02      8.30 o 
   4  10   6        0.93        2.67      2.47 o 
  -4  11   6        1.44        4.05      3.02 o 
  -3  11   6       33.19       26.92      4.11 o 
  -2  11   6      124.44      120.52      7.01 o 
  -1  11   6      181.72      213.48      5.35 o 
   0  11   6       15.12       13.83      2.51 o 
   1  11   6        0.73        2.19      1.40 o 
   2  11   6      214.88      224.13     15.22 o 
   3  11   6      138.64      134.99      9.44 o 
   4  11   6        1.09        6.43      3.04 o 
  -4  12   6      129.02      127.89     14.51 o 
  -3  12   6       11.19        9.18      2.44 o 
  -2  12   6        0.01        1.85      1.72 o 
  -1  12   6       93.47       95.32      6.54 o 
   0  12   6      233.87      279.39      6.99 o 
   1  12   6        3.43        4.53      1.42 o 
   2  12   6       10.36       15.84      4.73 o 
   3  12   6       40.20       37.71      6.49 o 
   4  12   6       16.40       13.05      3.76 o 
  -4  13   6       45.54       35.88     10.46 o 
  -3  13   6      186.84      181.57      7.65 o 
  -2  13   6      758.38      819.11     13.75 o 
  -1  13   6       21.16       15.10      2.32 o 
   0  13   6      156.03      151.04      9.53 o 
   1  13   6       62.32       62.09      6.01 o 
   2  13   6      107.41      126.78      9.43 o 
   3  13   6        0.97        3.31      1.41 o 
   4  13   6        2.99        3.72      2.36 o 
  -4  14   6       35.78       42.34      5.39 o 
  -3  14   6      302.68      320.32     16.21 o 
  -2  14   6        0.35        2.50      2.34 o 
  -1  14   6      150.76      162.74      6.49 o 
   0  14   6       70.99       73.56      4.87 o 
   1  14   6      224.54      213.13      6.15 o 
   2  14   6       79.73       85.12     10.34 o 
   3  14   6       90.85       94.82     10.76 o 
  -4  15   6        0.66        0.58      2.20 o 
  -3  15   6       25.62       12.79      5.99 o 
  -2  15   6       26.77       27.84      4.40 o 
  -1  15   6      188.92      197.65      6.64 o 
   0  15   6        7.26        4.46      1.93 o 
   1  15   6      207.08      229.09     10.29 o 
   2  15   6       24.13       22.93      3.91 o 
   3  15   6        0.07        1.36      2.76 o 
  -4  16   6        0.01        6.24      2.70 o 
  -3  16   6      137.69      145.39      6.09 o 
  -2  16   6       63.16       68.22      7.86 o 
  -1  16   6        6.62        3.69      1.88 o 
   0  16   6       71.18       74.38      4.22 o 
   1  16   6        7.54        5.98      1.63 o 
   2  16   6       21.79       17.53      5.30 o 
   3  16   6      133.86      154.07     16.53 o 
  -4  17   6        1.27        9.57      4.33 o 
  -3  17   6        0.37        3.64      2.49 o 
  -2  17   6       71.75       62.83      5.86 o 
  -1  17   6       31.42       32.99      4.68 o 
   0  17   6       59.04       66.34      5.38 o 
   1  17   6       70.93       54.31      6.85 o 
   2  17   6       12.53       10.73      3.20 o 
   3  17   6       74.68       73.01     11.22 o 
  -3  18   6      240.76      292.32     15.88 o 
  -2  18   6      291.44      303.85     11.08 o 
  -1  18   6      266.45      266.58      5.86 o 
   0  18   6      117.81      124.75      9.48 o 
   1  18   6       67.10       70.66      6.00 o 
   2  18   6        3.94        3.58      2.00 o 
   3  18   6       18.76       12.85      3.07 o 
  -3  19   6       39.57       28.60      4.13 o 
  -2  19   6       15.24       17.37      3.40 o 
  -1  19   6      162.21      162.42     10.68 o 
   0  19   6       10.93       10.15      2.28 o 
   1  19   6       15.63       17.09      3.02 o 
   2  19   6        0.88        3.72      2.50 o 
   3  19   6       11.65       13.44      3.66 o 
  -3  20   6       39.92       31.19      6.29 o 
  -2  20   6       31.34       31.59      4.98 o 
  -1  20   6       28.98       24.68      3.48 o 
   0  20   6       82.94       76.00      7.86 o 
   1  20   6       80.35       93.82      7.02 o 
   2  20   6       62.08       64.18     11.39 o 
   3  20   6       63.46       68.63     12.36 o 
  -3  21   6        5.38        7.22      2.55 o 
  -2  21   6        0.15        5.25      5.17 o 
  -1  21   6       18.26       14.73      3.26 o 
   0  21   6        2.75        6.22      1.84 o 
   1  21   6       48.39       33.06      5.05 o 
   2  21   6       12.42       10.82      3.61 o 
  -3  22   6        7.83        5.40      2.90 o 
  -2  22   6        0.64        2.71      2.90 o 
  -1  22   6        0.01        2.37      1.54 o 
   0  22   6        1.54        5.49      2.00 o 
   1  22   6       15.17       13.65      2.70 o 
   2  22   6       36.37       30.58     10.16 o 
  -2  23   6       83.93       71.11     11.08 o 
  -1  23   6        2.36        4.43      2.69 o 
   0  23   6        7.61        6.76      3.00 o 
   1  23   6        1.07       -0.61      3.34 o 
   2  23   6       17.34       12.12      3.68 o 
  -2  24   6        4.33        4.75      4.08 o 
  -1  24   6      153.78      175.61     13.68 o 
   0  24   6       39.53       31.73      4.56 o 
   1  24   6       52.50       42.74      6.14 o 
   2  24   6        9.24        6.74      3.44 o 
  -2  25   6        0.11        1.23      6.11 o 
  -1  25   6      102.71      105.25      9.68 o 
   0  25   6        3.71        6.28      1.92 o 
   1  25   6        4.31        5.33      2.01 o 
  -1  26   6        3.32        5.79      2.81 o 
   0  26   6        5.63        8.37      2.40 o 
   1  26   6       95.68       80.35     16.49 o 
   0  27   6        5.86        6.06      1.68 o 
  -3   0   7       26.55       23.97      3.89 o 
  -1   0   7       80.05       87.87      4.15 o 
   1   0   7       49.89       65.82      8.41 o 
   3   0   7      378.29      414.50     22.28 o 
  -4   1   7       76.52       55.36      9.53 o 
  -3   1   7       56.77       56.76      5.50 o 
  -2   1   7       10.61       15.88      2.66 o 
  -1   1   7        0.95        2.70      1.06 o 
   0   1   7       51.17       39.10      2.79 o 
   1   1   7      676.16      713.37     14.25 o 
   2   1   7      120.61      148.87      9.18 o 
   3   1   7       77.58       48.24     29.33 o 
   4   1   7      100.63      102.77     11.01 o 
  -4   2   7       34.49       32.80      5.82 o 
  -3   2   7       26.87       28.43      3.81 o 
  -2   2   7      228.77      247.73     10.11 o 
  -1   2   7      647.85      730.73      9.84 o 
   0   2   7      383.07      427.79     13.16 o 
   1   2   7       49.44       71.14      7.83 o 
   2   2   7       36.68       42.96      5.73 o 
   3   2   7      247.23      245.30      8.24 o 
   4   2   7        3.85        5.29      2.71 o 
  -4   3   7        0.02        5.69      2.73 o 
  -3   3   7      300.38      309.88     11.67 o 
  -2   3   7      136.73      157.13      6.40 o 
  -1   3   7        1.39        2.44      1.14 o 
   0   3   7       30.65       40.14      3.51 o 
   1   3   7        0.96        2.18      1.30 o 
   2   3   7      324.35      318.47     10.47 o 
   3   3   7       18.24       20.89      4.15 o 
   4   3   7       59.84       49.18     14.42 o 
  -4   4   7        0.13        3.85      2.22 o 
  -3   4   7      116.87      125.97      9.43 o 
  -2   4   7       26.46       25.99      3.46 o 
  -1   4   7     1147.50     1206.47     15.29 o 
   0   4   7      771.95      841.76     15.73 o 
   1   4   7        5.14        4.95      1.68 o 
   2   4   7      737.77      774.69     15.57 o 
   3   4   7      123.37      135.26      9.71 o 
   4   4   7       36.52       28.88      9.52 o 
  -4   5   7        5.31        8.59      2.80 o 
  -3   5   7       18.19       16.70      3.22 o 
  -2   5   7       86.24       90.45      3.59 o 
  -1   5   7        1.96        3.00      1.24 o 
   0   5   7       23.26       21.90      3.06 o 
   1   5   7        6.67        7.97      2.48 o 
   2   5   7       29.54       25.90      3.56 o 
   3   5   7        3.53        6.01      2.27 o 
   4   5   7      170.80      279.37     19.54 o 
  -4   6   7       63.60       53.75      8.41 o 
  -3   6   7      116.97      110.65      5.38 o 
  -2   6   7       74.46       87.79      5.82 o 
  -1   6   7      251.17      316.91      6.43 o 
   0   6   7      284.15      264.14      5.09 o 
   1   6   7       60.82       67.02      5.39 o 
   2   6   7       77.22       85.02      7.55 o 
   3   6   7      204.98      217.45      9.83 o 
   4   6   7      166.42      137.47     11.25 o 
  -4   7   7       14.53       18.59      3.70 o 
  -3   7   7      235.81      238.25      8.99 o 
  -2   7   7       88.54      105.16      4.30 o 
  -1   7   7       10.80       10.30      2.01 o 
   0   7   7      114.65      113.98      4.16 o 
   1   7   7      331.14      378.92      7.34 o 
   2   7   7        1.22        1.90      2.03 o 
   3   7   7        1.33        2.87      2.43 o 
   4   7   7       59.12       46.72      6.74 o 
  -4   8   7       25.09       20.84      7.73 o 
  -3   8   7      153.65      164.70      6.26 o 
  -2   8   7      126.24      135.64      6.31 o 
  -1   8   7       12.90       13.50      1.81 o 
   0   8   7      153.76      160.45      5.35 o 
   1   8   7      196.98      225.36      8.53 o 
   2   8   7       38.75       26.15      4.23 o 
   3   8   7       13.12       11.99      5.01 o 
   4   8   7       22.74       18.11      5.58 o 
  -4   9   7        0.34        2.76      2.57 o 
  -3   9   7       48.75       48.75      4.60 o 
  -2   9   7        1.17        4.58      2.52 o 
  -1   9   7        4.43        5.93      2.28 o 
   0   9   7      208.47      209.52      8.64 o 
   1   9   7      423.58      442.58      8.33 o 
   2   9   7      122.84      134.96      6.96 o 
   3   9   7      159.10      146.05     12.30 o 
   4   9   7        8.73        4.89      2.66 o 
  -4  10   7       70.82       58.98     11.11 o 
  -3  10   7       85.43       98.03      7.85 o 
  -2  10   7      136.65      127.62      7.48 o 
  -1  10   7      120.35      129.80      7.66 o 
   0  10   7       54.13       63.63      5.30 o 
   1  10   7       57.40       55.85      6.49 o 
   2  10   7      119.02       93.00      7.98 o 
   3  10   7        0.36        6.14      4.10 o 
   4  10   7        1.24        2.24      3.14 o 
  -4  11   7       42.48       35.11      7.96 o 
  -3  11   7      309.29      322.18     18.00 o 
  -2  11   7       80.88       71.59      5.76 o 
  -1  11   7      150.18      164.24      5.10 o 
   0  11   7       73.24       84.72      5.20 o 
   1  11   7       53.98       44.21      6.31 o 
   2  11   7      542.14      618.32     21.82 o 
   3  11   7       63.34       58.35     12.76 o 
  -4  12   7       78.51       63.99     14.56 o 
  -3  12   7       81.51       94.45     11.45 o 
  -2  12   7      601.14      672.04     22.30 o 
  -1  12   7        4.83        4.14      1.26 o 
   0  12   7       13.09       13.35      1.55 o 
   1  12   7      665.38      680.81     12.75 o 
   2  12   7       73.20       85.41     11.32 o 
   3  12   7       39.74       35.63      5.48 o 
  -4  13   7       88.95       79.16     10.32 o 
  -3  13   7        3.10        9.09      3.32 o 
  -2  13   7       68.91       72.17      5.73 o 
  -1  13   7        7.58        8.63      1.83 o 
   0  13   7       66.34       60.70      3.89 o 
   1  13   7       35.31       40.59      4.86 o 
   2  13   7       30.06       31.66      5.12 o 
   3  13   7        0.23        2.08      2.53 o 
  -4  14   7       27.56       21.58      6.88 o 
  -3  14   7        7.56        7.66      3.11 o 
  -2  14   7      169.19      182.07      8.77 o 
  -1  14   7       24.87       21.49      2.81 o 
   0  14   7        2.43        3.56      1.71 o 
   1  14   7      565.48      600.15     14.15 o 
   2  14   7       19.25       23.44      4.18 o 
   3  14   7        0.29        3.34      2.43 o 
  -4  15   7      162.35      194.21     19.05 o 
  -3  15   7       45.33       27.65      4.84 o 
  -2  15   7        0.20        5.23      1.87 o 
  -1  15   7      409.11      423.00     10.52 o 
   0  15   7       41.22       39.15      4.16 o 
   1  15   7      315.62      326.36     17.44 o 
   2  15   7       28.02       30.37      3.97 o 
   3  15   7        0.61        3.14      1.91 o 
  -3  16   7       44.20       32.45      6.49 o 
  -2  16   7      108.47      103.99      8.48 o 
  -1  16   7       24.11       15.49      2.59 o 
   0  16   7        7.79       10.70      2.70 o 
   1  16   7      453.30      479.68      8.99 o 
   2  16   7       48.93       37.50      5.82 o 
   3  16   7      150.57      192.94     13.28 o 
  -3  17   7       21.38       20.32      4.14 o 
  -2  17   7      102.15       77.13      9.94 o 
  -1  17   7      240.25      269.97      7.31 o 
   0  17   7      290.20      297.52      9.20 o 
   1  17   7       23.16       21.87      5.43 o 
   2  17   7      289.33      347.29     14.84 o 
   3  17   7       43.48       40.93      7.81 o 
  -3  18   7        4.96        6.07      3.78 o 
  -2  18   7       42.36       35.81      4.78 o 
  -1  18   7       13.27       13.50      2.38 o 
   0  18   7       91.80       77.29      7.69 o 
   1  18   7      176.02      205.10     12.62 o 
   2  18   7       79.56       83.69     12.49 o 
   3  18   7       15.25       15.13      4.70 o 
  -3  19   7       10.62        8.21      3.20 o 
  -2  19   7       13.69        9.52      2.66 o 
  -1  19   7        4.38        5.49      3.72 o 
   0  19   7      280.19      310.88     10.14 o 
   1  19   7      196.04      223.97     14.70 o 
   2  19   7       70.52       61.76     10.13 o 
  -3  20   7      103.69      113.51     11.43 o 
  -2  20   7        8.77        8.44      2.93 o 
  -1  20   7        2.78        5.39      1.89 o 
   0  20   7     1712.91     2070.15     56.06 o 
   1  20   7       69.23       57.46      7.84 o 
   2  20   7       17.54       10.29      2.64 o 
  -3  21   7       23.78       27.90      4.42 o 
  -2  21   7        1.36        3.88      1.97 o 
  -1  21   7       61.23       63.55      8.13 o 
   0  21   7      179.30      180.95     15.42 o 
   1  21   7       13.64       14.41      3.33 o 
   2  21   7       11.23       14.24      3.31 o 
  -2  22   7        4.05        2.52      2.71 o 
  -1  22   7      207.97      207.96     26.43 o 
   0  22   7       58.87       56.43      6.66 o 
   1  22   7        6.99        8.71      3.05 o 
   2  22   7       12.26       17.70      4.07 o 
  -2  23   7       66.67       68.92     11.63 o 
  -1  23   7        8.05       10.37      3.70 o 
   0  23   7      105.49      104.18     10.13 o 
   1  23   7        9.52        8.16      3.60 o 
  -2  24   7        2.85        3.32      2.12 o 
  -1  24   7       48.48       36.80      6.23 o 
   0  24   7       40.46       26.31      4.52 o 
   1  24   7      134.17      121.91     15.50 o 
  -1  25   7      481.12      575.83     19.02 o 
   0  25   7       29.18       24.92      4.92 o 
   1  25   7       63.79       49.47      8.95 o 
  -4   0   8       38.08       46.00      5.81 o 
  -2   0   8       17.44       21.32      8.14 o 
   0   0   8      576.38      579.06     22.75 o 
   2   0   8      216.63      207.87     13.64 o 
   4   0   8      149.42      153.40     10.75 o 
  -4   1   8       39.96       35.66      4.90 o 
  -3   1   8       27.62       28.72      4.49 o 
  -2   1   8       18.94       17.81      2.98 o 
  -1   1   8      107.17       99.04      4.93 o 
   0   1   8      110.97      115.71      5.48 o 
   1   1   8       51.28       48.34      6.76 o 
   2   1   8        4.32        3.32      1.74 o 
   3   1   8       42.25       39.64      7.90 o 
   4   1   8        4.16        6.97      2.83 o 
  -4   2   8       50.05       55.55     12.50 o 
  -3   2   8       46.62       51.60      5.13 o 
  -2   2   8        3.95        5.70      3.14 o 
  -1   2   8       43.38       37.21      3.76 o 
   0   2   8      186.17      216.83      5.06 o 
   1   2   8      422.33      412.42     10.50 o 
   2   2   8        3.68        6.19      2.40 o 
   3   2   8       15.79       20.95      5.92 o 
   4   2   8       52.96       44.54     17.96 o 
  -4   3   8       19.85       18.05      4.20 o 
  -3   3   8       39.72       45.42      6.18 o 
  -2   3   8      394.65      435.38     13.00 o 
  -1   3   8       76.36       97.14      5.26 o 
   0   3   8      171.31      171.99      6.84 o 
   1   3   8        9.80       11.58      4.02 o 
   2   3   8      834.51      848.93     29.33 o 
   3   3   8      143.07      144.32     22.57 o 
   4   3   8       32.40       29.76      7.91 o 
  -4   4   8       45.83       39.42     10.28 o 
  -3   4   8        0.00        4.09      2.78 o 
  -2   4   8        8.39        6.38      1.85 o 
  -1   4   8        0.44        3.40      1.08 o 
   0   4   8      127.62      114.99      6.63 o 
   1   4   8       29.24       25.76      5.16 o 
   2   4   8       24.70       24.24      4.23 o 
   3   4   8       14.19        7.25      2.26 o 
   4   4   8       33.85       35.91     10.47 o 
  -4   5   8       11.71       16.94      4.05 o 
  -3   5   8      265.24      280.27     18.15 o 
  -2   5   8       82.73       88.27      6.26 o 
  -1   5   8        0.09        1.90      1.15 o 
   0   5   8      209.02      215.96      6.37 o 
   1   5   8      139.89      173.86     25.05 o 
   2   5   8      221.79      228.35      9.38 o 
   3   5   8       20.85       17.34      3.85 o 
  -4   6   8       34.82       39.07      7.84 o 
  -3   6   8       22.00       31.13      4.29 o 
  -2   6   8      164.54      148.33      7.11 o 
  -1   6   8        0.80        3.28      1.17 o 
   0   6   8       43.46       41.56      4.01 o 
   1   6   8       81.37       82.74      5.35 o 
   2   6   8        5.26        5.22      1.98 o 
   3   6   8      293.60      300.33     22.77 o 
  -4   7   8       68.85       54.53     11.73 o 
  -3   7   8       74.64       83.02      4.88 o 
  -2   7   8      287.20      309.62      8.53 o 
  -1   7   8      176.42      205.72      6.38 o 
   0   7   8        1.12        3.59      1.26 o 
   1   7   8        0.74        2.76      1.42 o 
   2   7   8       13.77       13.38      2.37 o 
   3   7   8        0.35        1.91      2.66 o 
  -4   8   8       10.22        9.05      3.93 o 
  -3   8   8        2.19        3.86      2.75 o 
  -2   8   8       11.91       10.39      1.99 o 
  -1   8   8      164.48      176.44      8.20 o 
   0   8   8        0.63        3.34      1.20 o 
   1   8   8        2.27        2.74      1.65 o 
   2   8   8      238.78      232.23     12.39 o 
   3   8   8      337.26      343.13     36.13 o 
  -4   9   8      116.16       82.70     18.56 o 
  -3   9   8       77.25       74.08      6.25 o 
  -2   9   8       94.76       86.88      5.06 o 
  -1   9   8      359.04      374.86      6.11 o 
   0   9   8      261.45      290.53      5.05 o 
   1   9   8      400.61      443.74     14.25 o 
   2   9   8        1.45        1.74      2.15 o 
   3   9   8        0.75        2.23      2.09 o 
  -4  10   8       96.73       73.68      8.49 o 
  -3  10   8       86.70      102.58     13.82 o 
  -2  10   8      369.47      340.20      9.81 o 
  -1  10   8      504.55      546.62      9.42 o 
   0  10   8       14.04       11.40      2.19 o 
   1  10   8      533.56      631.13     19.23 o 
   2  10   8      476.52      500.51     13.76 o 
   3  10   8      134.83      171.40     14.24 o 
  -4  11   8       16.41       14.95      4.60 o 
  -3  11   8        0.01        7.53      3.69 o 
  -2  11   8       40.70       45.32      4.61 o 
  -1  11   8       25.07       26.35      3.26 o 
   0  11   8      211.89      225.89      6.21 o 
   1  11   8       12.98       20.90      3.00 o 
   2  11   8       89.71       73.54      7.46 o 
   3  11   8        6.26        6.16      2.60 o 
  -4  12   8       42.35       28.94      9.13 o 
  -3  12   8       74.71       74.91     11.20 o 
  -2  12   8      233.61      267.83     14.94 o 
  -1  12   8      121.57      119.27      6.01 o 
   0  12   8        0.96        4.60      2.38 o 
   1  12   8      183.15      175.10     10.74 o 
   2  12   8        0.71        2.75      1.36 o 
   3  12   8       18.20       18.83      3.92 o 
  -4  13   8       14.04        7.49      3.57 o 
  -3  13   8      202.22      217.60     25.92 o 
  -2  13   8      106.29       98.53      9.75 o 
  -1  13   8       90.07       98.03      6.77 o 
   0  13   8      368.05      382.39     12.50 o 
   1  13   8       46.92       49.15      4.58 o 
   2  13   8        0.86        4.00      1.99 o 
   3  13   8       23.09       17.29      4.88 o 
  -3  14   8       57.85       72.68     11.74 o 
  -2  14   8      260.60      277.68     13.59 o 
  -1  14   8        6.62        8.45      2.02 o 
   0  14   8       15.20       11.36      2.29 o 
   1  14   8       35.52       36.43      4.29 o 
   2  14   8      241.27      275.31     11.06 o 
   3  14   8        2.43        5.85      4.35 o 
  -3  15   8        7.64       14.59      5.00 o 
  -2  15   8       10.23        6.76      2.10 o 
  -1  15   8      444.46      462.23     13.13 o 
   0  15   8      243.50      263.31      7.73 o 
   1  15   8       74.45       76.90      5.59 o 
   2  15   8      340.68      407.89     16.48 o 
   3  15   8       28.82       20.90      4.57 o 
  -3  16   8       12.95        6.33      5.28 o 
  -2  16   8      184.19      218.94     20.61 o 
  -1  16   8      239.48      263.36      9.16 o 
   0  16   8       35.93       41.77      4.36 o 
   1  16   8      414.72      452.00     17.59 o 
   2  16   8        1.96        5.36      1.81 o 
   3  16   8        5.05        5.40      3.72 o 
  -3  17   8       60.32       40.01     14.33 o 
  -2  17   8        6.01        6.81      2.49 o 
  -1  17   8        2.26        1.81      2.74 o 
   0  17   8       79.73       58.87      7.05 o 
   1  17   8        0.75        3.98      2.07 o 
   2  17   8       49.40       38.08      6.84 o 
  -3  18   8       89.90       73.73     16.32 o 
  -2  18   8       11.25        9.05      1.87 o 
  -1  18   8      208.61      234.01     10.50 o 
   0  18   8        0.10       -0.96      2.23 o 
   1  18   8      227.29      242.42     11.81 o 
   2  18   8       19.42       14.62      4.54 o 
  -3  19   8       46.58       44.43      7.69 o 
  -2  19   8        5.37        8.44      3.20 o 
  -1  19   8        9.79       10.26      3.57 o 
   0  19   8       20.63       16.75      2.99 o 
   1  19   8      113.53      107.21     12.94 o 
   2  19   8        0.09        2.32      2.98 o 
  -2  20   8       53.32       39.85      7.64 o 
  -1  20   8        0.31        3.47      1.92 o 
   0  20   8       77.88       65.54     11.45 o 
   1  20   8      239.57      275.42     20.05 o 
   2  20   8       17.46       18.69      4.14 o 
  -2  21   8        9.74        6.08      3.40 o 
  -1  21   8       18.46       17.47      3.46 o 
   0  21   8      113.37      102.30     10.15 o 
   1  21   8        1.41        1.85      2.83 o 
  -2  22   8        0.24        3.44      2.52 o 
  -1  22   8       29.83       27.32      5.57 o 
   0  22   8       23.28       20.84      4.11 o 
   1  22   8       50.96       54.39     10.08 o 
  -1  23   8       12.54        9.49      3.18 o 
   0  23   8      213.13      264.87     12.56 o 
   1  23   8        0.06        2.18      1.92 o 
  -1  24   8        0.29        1.23      2.30 o 
   0  24   8       21.92       13.30      3.84 o 
  -3   0   9      108.97       84.91     17.06 o 
  -1   0   9      153.61      160.30      7.39 o 
  -4   1   9       13.27       12.18      2.95 o 
  -3   1   9       29.06       35.44      4.97 o 
  -2   1   9      103.74       91.61      5.06 o 
  -1   1   9     1062.52     1124.52     14.04 o 
   0   1   9      255.77      246.84      7.52 o 
   2   1   9       48.76       39.26      6.99 o 
   3   1   9      280.41      289.19     20.47 o 
  -4   2   9      203.03      231.93     17.61 o 
  -3   2   9      337.21      385.99     14.44 o 
  -2   2   9      178.45      206.55      8.97 o 
  -1   2   9       50.98       55.21      4.16 o 
   0   2   9       20.84       22.54      4.05 o 
   1   2   9      338.34      331.81     39.46 o 
   2   2   9        1.21        2.91      1.93 o 
   3   2   9        3.01        6.11      3.32 o 
  -4   3   9      107.37      113.64     11.73 o 
  -3   3   9       20.93       22.98      4.73 o 
  -2   3   9      634.88      739.09     25.04 o 
  -1   3   9      533.10      586.76     10.73 o 
   0   3   9       11.85       10.38      2.19 o 
   1   3   9       39.21       23.81      6.89 o 
   2   3   9       55.32       59.73      9.01 o 
   3   3   9        0.09        4.01      2.35 o 
  -4   4   9       16.28       17.11      4.51 o 
  -3   4   9      315.91      316.77     19.73 o 
  -2   4   9      317.58      341.13     15.16 o 
  -1   4   9       11.89       12.15      2.05 o 
   1   4   9      462.94      513.65     19.99 o 
   2   4   9        4.48        4.59      2.14 o 
   3   4   9       33.59       32.97      6.65 o 
  -4   5   9       36.76       34.74      8.19 o 
  -3   5   9        6.33        6.26      2.33 o 
  -2   5   9      132.82      124.61     13.34 o 
  -1   5   9       42.81       43.90      3.72 o 
   1   5   9        0.12        4.82      1.59 o 
   2   5   9       16.30       16.54      3.58 o 
   3   5   9       14.82       20.27      4.54 o 
  -4   6   9       36.99       32.39      8.05 o 
  -3   6   9      121.96      126.05      8.74 o 
  -2   6   9      203.29      209.30     12.01 o 
  -1   6   9      122.31      114.65      6.06 o 
   0   6   9      485.43      514.45     12.86 o 
   1   6   9        9.49        9.31      3.78 o 
   2   6   9        4.62        6.27      2.45 o 
   3   6   9       13.16       16.29      5.13 o 
  -4   7   9       92.30      100.66     10.54 o 
  -3   7   9       19.38       11.92      2.96 o 
  -2   7   9        0.14        3.02      2.23 o 
  -1   7   9       14.18       10.05      1.79 o 
   0   7   9      492.81      525.87     19.25 o 
   1   7   9        9.61        7.57      3.76 o 
   2   7   9      431.23      447.97     15.31 o 
   3   7   9      115.30      144.31     13.00 o 
  -4   8   9       10.00       12.20      4.28 o 
  -3   8   9       47.82       50.86      5.67 o 
  -2   8   9       83.23       95.46      9.44 o 
  -1   8   9       90.84      103.87      6.17 o 
   0   8   9       17.71       14.48      2.24 o 
   1   8   9      504.98      542.99     14.72 o 
   2   8   9        7.47        5.72      2.62 o 
   3   8   9        0.03        5.89      3.72 o 
  -4   9   9        0.59        3.74      4.54 o 
  -3   9   9      168.71      201.18     11.56 o 
  -2   9   9      166.81      164.45     11.39 o 
  -1   9   9       93.12       85.65      7.75 o 
   0   9   9       49.78       49.92      6.20 o 
   1   9   9       37.12       42.91      9.14 o 
   2   9   9      133.01      120.95     15.75 o 
   3   9   9        3.04        2.43      2.43 o 
  -4  10   9       13.21       14.57      6.13 o 
  -3  10   9       46.99       40.38      8.44 o 
  -2  10   9        7.70        5.34      1.63 o 
  -1  10   9      421.11      410.11      6.75 o 
   0  10   9        1.42        0.69      2.50 o 
   1  10   9      156.89      173.55      9.02 o 
   2  10   9        0.03        3.46      3.22 o 
   3  10   9       20.62       31.08      5.63 o 
  -3  11   9       74.78       78.76     15.71 o 
  -2  11   9      234.26      242.34      9.55 o 
  -1  11   9      227.15      240.32      6.63 o 
   0  11   9       17.53       11.47      4.37 o 
   1  11   9        0.10        3.51      2.25 o 
   2  11   9        2.71        5.47      3.03 o 
   3  11   9       12.48       11.68      3.93 o 
  -3  12   9       32.93       38.09      6.68 o 
  -2  12   9      238.88      248.82     12.38 o 
  -1  12   9       92.18       90.41      8.32 o 
   0  12   9        0.53        3.67      2.07 o 
   1  12   9      486.16      551.14     14.83 o 
   2  12   9       23.17       19.12      4.25 o 
   3  12   9       56.79       45.19     10.01 o 
  -3  13   9       48.53       54.89      6.48 o 
  -2  13   9       11.33        7.10      2.47 o 
  -1  13   9       65.59       68.93      5.12 o 
   0  13   9       43.07       39.04      4.75 o 
   1  13   9      282.57      271.67     13.45 o 
   2  13   9      304.86      340.34     14.69 o 
  -3  14   9        1.66        7.76      3.33 o 
  -2  14   9      126.72      126.53     11.84 o 
  -1  14   9       90.75       69.23     10.35 o 
   0  14   9       38.84       38.59      5.59 o 
   1  14   9        1.69        3.98      1.81 o 
   2  14   9      202.58      212.15     31.43 o 
  -3  15   9        0.50        0.36      4.32 o 
  -2  15   9      124.00      114.30     12.85 o 
  -1  15   9       21.00       19.44      3.49 o 
   0  15   9       95.15       93.76      7.37 o 
   1  15   9        3.91        3.50      2.09 o 
   2  15   9       32.74       24.18      6.77 o 
  -3  16   9        5.32        5.15      3.50 o 
  -2  16   9       98.29       97.46      7.84 o 
  -1  16   9      101.81       86.88      5.84 o 
   0  16   9        4.60        3.20      1.57 o 
   1  16   9        2.34        2.74      1.76 o 
   2  16   9        3.65        3.62      2.95 o 
  -3  17   9       30.32       29.70      9.76 o 
  -2  17   9       10.74        9.48      2.78 o 
  -1  17   9      121.54      107.86      6.32 o 
   0  17   9      123.49      143.93     19.77 o 
   1  17   9        3.17        5.26      2.22 o 
   2  17   9      173.67      204.40     22.25 o 
  -2  18   9       23.46       19.17      4.31 o 
  -1  18   9       11.32        4.60      2.80 o 
   0  18   9      228.28      255.29     15.53 o 
   1  18   9        2.62        3.48      2.18 o 
   2  18   9       37.41       27.98      6.13 o 
  -2  19   9        8.30        8.82      3.24 o 
  -1  19   9       15.30        8.15      3.08 o 
   0  19   9      609.62      698.02     13.79 o 
   1  19   9        0.50        1.07      2.61 o 
  -2  20   9       10.87        9.98      3.63 o 
  -1  20   9       19.71       15.87      4.24 o 
   0  20   9       31.58       25.26      3.36 o 
   1  20   9       34.12       33.22      5.76 o 
  -1  21   9        2.43        5.38      2.90 o 
   0  21   9      106.61       76.79     14.44 o 
   1  21   9        8.99        8.37      4.27 o 
  -1  22   9        0.26        2.31      2.45 o 
   0  22   9       18.43       12.69      5.01 o 
  -4   0  10       82.61       94.36     13.54 o 
  -2   0  10        3.60        8.92      6.61 o 
   0   0  10       42.48       35.56      6.68 o 
   2   0  10        0.81        7.77      3.75 o 
  -4   1  10      144.80      156.87     17.36 o 
  -3   1  10        9.92        8.58      3.17 o 
  -2   1  10       33.76       33.68      3.78 o 
  -1   1  10      399.94      415.25     15.51 o 
   0   1  10        1.67       -0.62      1.73 o 
   1   1  10      244.56      270.31     26.24 o 
   2   1  10      255.40      285.86     24.14 o 
   3   1  10       35.74       39.30     14.74 o 
  -4   2  10       11.52        8.74      3.76 o 
  -3   2  10      134.19      132.20      8.03 o 
  -2   2  10       12.34       16.11      3.80 o 
  -1   2  10      935.92     1088.64     39.03 o 
   0   2  10      118.28       98.90     20.12 o 
   1   2  10      271.33      264.19     43.39 o 
   2   2  10      216.02      222.46     32.68 o 
   3   2  10        6.45       11.75      4.45 o 
  -4   3  10       25.54       20.81      4.96 o 
  -3   3  10        7.86        6.82      2.54 o 
  -2   3  10      157.05      165.16     11.12 o 
  -1   3  10      112.90      114.04      7.36 o 
   0   3  10     1095.22     1225.58     36.03 o 
   1   3  10      270.11      289.56     22.26 o 
   2   3  10        0.40        2.93      1.87 o 
   3   3  10        0.31        2.90      2.63 o 
  -4   4  10       39.50       46.06      6.38 o 
  -3   4  10       88.13      115.90      9.67 o 
  -2   4  10       71.82       77.76     13.39 o 
  -1   4  10       26.16       18.71      2.95 o 
   0   4  10        9.52        7.95      2.39 o 
   1   4  10      299.63      290.57     13.24 o 
   2   4  10      381.17      413.66     13.46 o 
   3   4  10       16.14       19.19      5.25 o 
  -4   5  10        1.27        3.52      3.16 o 
  -3   5  10       14.62       13.22      3.10 o 
  -2   5  10      315.36      331.05     13.11 o 
  -1   5  10        0.32        3.22      1.32 o 
   0   5  10      366.21      372.60     10.81 o 
   1   5  10       18.82        9.45      4.56 o 
   2   5  10        0.08        3.73      2.42 o 
   3   5  10        2.61        4.31      2.39 o 
  -3   6  10      218.77      240.92     27.27 o 
  -2   6  10       21.54       17.84      4.30 o 
  -1   6  10       96.63      100.69      7.35 o 
   0   6  10       41.49       45.00      5.40 o 
   1   6  10       76.24       69.91     12.42 o 
   2   6  10       40.41       31.58      5.14 o 
   3   6  10       12.26        8.49      4.64 o 
  -3   7  10      141.35      160.93     24.78 o 
  -2   7  10      240.35      239.88     13.26 o 
  -1   7  10        4.89        5.69      2.16 o 
   0   7  10      397.25      423.99     12.36 o 
   1   7  10       11.74        5.87      2.20 o 
   2   7  10       45.87       63.71     10.71 o 
   3   7  10       34.23       22.12      6.94 o 
  -3   8  10        0.05        2.53      2.64 o 
  -2   8  10       88.38       68.99     14.47 o 
  -1   8  10       10.11        7.68      3.14 o 
   0   8  10      108.05      120.91     18.54 o 
   1   8  10      171.18      193.46     10.31 o 
   2   8  10       56.20       71.64     13.03 o 
  -3   9  10      316.00      348.49     20.95 o 
  -2   9  10      210.47      205.76     18.12 o 
  -1   9  10        4.75        3.31      2.82 o 
   0   9  10      231.36      255.56     12.97 o 
   1   9  10      155.67      172.61      9.77 o 
   2   9  10       59.18       57.66     11.79 o 
  -3  10  10      190.86      187.10     19.86 o 
  -2  10  10       20.69       16.13      6.25 o 
  -1  10  10       77.28       68.89      9.07 o 
   0  10  10       12.61       17.77      2.93 o 
   1  10  10      211.40      217.23     11.06 o 
   2  10  10        3.96        7.47      5.32 o 
  -3  11  10       48.43       43.20      7.36 o 
  -2  11  10      258.38      242.45     13.27 o 
  -1  11  10        9.48       10.53      3.45 o 
   0  11  10      148.68      174.72      9.48 o 
   1  11  10      300.13      319.82      9.50 o 
   2  11  10        5.37        4.60      4.11 o 
  -3  12  10       14.07       10.23      5.64 o 
  -2  12  10        0.25        0.05      2.34 o 
  -1  12  10       44.73       40.61      4.96 o 
   0  12  10       72.33       69.28      7.47 o 
   1  12  10       47.99       52.30      5.06 o 
   2  12  10        6.41        5.08      3.54 o 
  -3  13  10       92.55      110.73     23.91 o 
  -2  13  10      103.89       90.60      9.47 o 
  -1  13  10       69.99       62.83     10.42 o 
   0  13  10        1.83        0.22      2.65 o 
   1  13  10       50.87       40.16      6.29 o 
   2  13  10       42.96       29.27      7.13 o 
  -3  14  10       16.37       14.87      4.91 o 
  -2  14  10       57.86       64.65      8.57 o 
  -1  14  10      173.16      171.97     19.44 o 
   0  14  10      108.09      104.72      7.26 o 
   1  14  10        0.18        2.04      2.55 o 
   2  14  10       63.05       59.08     12.63 o 
  -2  15  10        2.84        4.48      1.74 o 
  -1  15  10        0.31        5.18      2.29 o 
   0  15  10        6.38        3.06      2.33 o 
   1  15  10        2.46        3.15      2.08 o 
   2  15  10      148.89      164.08     13.90 o 
  -2  16  10       26.74       16.91      2.96 o 
  -1  16  10      206.32      197.18     13.13 o 
   0  16  10        0.12        3.07      1.53 o 
   1  16  10        7.26        3.53      2.45 o 
  -2  17  10        0.03        3.11      2.33 o 
  -1  17  10       60.88       34.31      6.71 o 
   0  17  10        0.26        2.20      2.08 o 
   1  17  10       44.24       39.00      7.20 o 
  -2  18  10       41.31       32.33      6.91 o 
  -1  18  10        5.92        9.66      3.32 o 
   0  18  10        9.79        8.75      2.74 o 
   1  18  10        5.19        5.93      3.22 o 
  -1  19  10       54.90       71.36      9.92 o 
   0  19  10        4.18        4.79      2.52 o 
   1  19  10       32.24       25.63      6.28 o 
  -1  20  10       29.72       28.57      4.78 o 
   0  20  10       20.68       27.33      3.83 o 
  -3   0  11        9.56       13.10      4.72 o 
  -1   0  11     1104.30     1135.58     17.00 o 
   1   0  11      265.93      272.27     12.50 o 
  -3   1  11        2.05        4.34      2.31 o 
  -2   1  11      118.39      116.58     20.14 o 
   0   1  11       43.24       35.13      6.44 o 
   1   1  11       11.15        6.02      3.13 o 
   2   1  11       88.50       66.75     12.85 o 
  -3   2  11        0.62        3.20      2.25 o 
  -2   2  11      121.29      122.45     11.15 o 
  -1   2  11       28.01       22.39      4.05 o 
   0   2  11      399.53      438.30     32.94 o 
   1   2  11       70.15       68.99     20.42 o 
   2   2  11        0.14        3.42      2.28 o 
  -3   3  11       51.63       50.31      6.21 o 
  -2   3  11        0.09        6.98      3.24 o 
  -1   3  11       33.20       31.73      4.71 o 
   0   3  11      233.00      271.28     24.34 o 
   1   3  11      296.86      296.89     10.76 o 
   2   3  11       16.97       16.09      4.21 o 
  -3   4  11        5.08        8.64      3.73 o 
  -2   4  11      178.63      162.99     18.58 o 
  -1   4  11       22.83       23.91      4.57 o 
   0   4  11        6.54        6.51      2.80 o 
   1   4  11       18.11       13.50      3.48 o 
   2   4  11        0.58        5.33      2.62 o 
  -3   5  11      123.01      120.65     17.30 o 
  -2   5  11      439.76      539.90     25.07 o 
  -1   5  11      178.07      185.31      9.93 o 
   0   5  11      522.97      558.63     18.05 o 
   1   5  11        6.52        6.93      4.40 o 
   2   5  11        9.54        5.08      3.45 o 
  -3   6  11       82.56       95.41     10.17 o 
  -2   6  11       57.88       61.44     13.80 o 
  -1   6  11       34.94       21.10      4.75 o 
   0   6  11      153.94      146.75     10.94 o 
   1   6  11       47.70       39.50      6.59 o 
   2   6  11       15.75        8.84      4.05 o 
  -3   7  11       26.09       28.79      4.98 o 
  -2   7  11       14.26        9.84      2.57 o 
  -1   7  11      150.32      164.12     13.13 o 
   0   7  11       17.61       10.87      2.72 o 
   1   7  11       40.13       47.21      6.14 o 
   2   7  11        0.95        1.77      2.78 o 
  -3   8  11       40.14       47.43      6.55 o 
  -2   8  11        3.52        7.00      3.57 o 
  -1   8  11        8.47        6.53      3.34 o 
   0   8  11       57.25       53.93      7.02 o 
   1   8  11       14.37       15.56      2.79 o 
   2   8  11        4.37        5.88      3.31 o 
  -3   9  11      112.33      103.41     10.63 o 
  -2   9  11       21.37       14.66      4.29 o 
  -1   9  11       41.64       34.47      7.06 o 
   0   9  11       55.17       44.52      7.38 o 
   1   9  11       49.54       37.46      4.51 o 
   2   9  11       44.09       44.47      8.49 o 
  -3  10  11      319.81      409.77     30.10 o 
  -2  10  11       14.29        8.83      4.70 o 
  -1  10  11       83.36       76.12     10.48 o 
   0  10  11       99.99       72.01      8.62 o 
   1  10  11       25.95       30.53      4.80 o 
   2  10  11        0.10        2.89      2.49 o 
  -3  11  11       57.19       46.99     13.02 o 
  -2  11  11        5.83        7.21      4.17 o 
  -1  11  11       36.87       29.85      6.86 o 
   0  11  11        1.11        4.76      2.63 o 
   1  11  11      198.79      203.88     12.35 o 
   2  11  11       32.76       39.04     10.54 o 
  -2  12  11       26.52       18.86      5.51 o 
  -1  12  11      169.83      198.60     16.43 o 
   0  12  11       29.20       20.64      3.91 o 
   1  12  11        1.11        2.38      2.87 o 
  -2  13  11        0.01        4.53      2.53 o 
  -1  13  11        4.63        2.05      1.92 o 
   0  13  11       44.98       35.25      5.34 o 
   1  13  11        3.14        4.49      1.80 o 
  -2  14  11      107.72      110.34     13.45 o 
  -1  14  11       66.75       77.88     11.49 o 
   0  14  11        8.65        6.92      2.47 o 
   1  14  11       41.36       44.30      6.72 o 
  -2  15  11       41.32       41.92      6.14 o 
  -1  15  11        8.55       11.08      4.44 o 
   0  15  11       49.42       57.39      6.12 o 
   1  15  11       60.27       44.27      8.79 o 
  -1  16  11       12.53        5.02      3.10 o 
   0  16  11       21.33       14.55      3.60 o 
  -1  17  11        6.99        7.97      3.40 o 
   0  17  11        5.35        3.29      2.31 o 
  -2   0  12       56.57       30.98      7.47 o 
   0   0  12       71.80       78.34     16.13 o 
   2   0  12        1.49        2.32      4.08 o 
  -3   1  12        0.44        3.42      2.45 o 
  -2   1  12        2.40        3.33      4.53 o 
  -1   1  12      154.10      128.21     13.99 o 
   0   1  12       17.39       14.04      3.28 o 
   1   1  12        0.08        2.14      2.13 o 
   2   1  12        6.18        9.62      4.40 o 
  -3   2  12       18.76       12.00      4.10 o 
  -2   2  12       30.24       45.67      7.09 o 
  -1   2  12      141.64      113.95     12.78 o 
   0   2  12        1.02        2.59      2.15 o 
   1   2  12       81.95       66.80      8.14 o 
   2   2  12        8.25        6.47      3.01 o 
  -3   3  12        0.54        4.50      2.69 o 
  -2   3  12       21.11       19.64      5.97 o 
  -1   3  12       24.44       17.61      4.25 o 
   0   3  12       38.73       38.79     15.91 o 
   1   3  12        0.19        2.24      2.58 o 
   2   3  12        2.35        4.33      2.76 o 
  -3   4  12       26.27       21.06      3.61 o 
  -2   4  12       64.24       57.82     14.28 o 
  -1   4  12       24.75       29.79      5.24 o 
   0   4  12      211.76      174.70     13.71 o 
   1   4  12        3.53        6.95      2.78 o 
  -2   5  12      103.25      143.01     35.43 o 
  -1   5  12       53.49       53.89      7.53 o 
   0   5  12        4.83        5.46      2.84 o 
   1   5  12       30.53       22.85      4.99 o 
  -2   6  12      195.69      201.48     16.70 o 
  -1   6  12        6.16        8.46      3.56 o 
   0   6  12       17.67       13.52      3.13 o 
   1   6  12        0.13        5.74      2.77 o 
  -2   7  12        2.58        0.61      3.86 o 
  -1   7  12        4.30        6.43      2.95 o 
   0   7  12       27.80       28.66      5.14 o 
   1   7  12       13.48       14.32      3.70 o 
  -2   8  12        9.30       18.31      6.95 o 
  -1   8  12       50.17       56.42      9.59 o 
   0   8  12       10.36        5.77      2.95 o 
   1   8  12       17.71       10.37      3.74 o 
  -2   9  12        7.81       12.79      3.61 o 
  -1   9  12       18.56       15.36      3.55 o 
   0   9  12        5.51        3.08      2.06 o 
   1   9  12        2.48        5.51      2.29 o 
  -2  10  12        4.05       -0.45      4.68 o 
  -1  10  12       86.65       72.96     15.52 o 
   0  10  12       18.42       11.65      3.67 o 
   1  10  12        0.35        5.60      2.10 o 
  -2  11  12       30.23       40.00     10.36 o 
  -1  11  12        0.91        4.72      4.31 o 
   0  11  12        2.89        2.56      2.24 o 
   1  11  12        2.82        5.46      2.13 o 
  -1  12  12      119.33      125.80     14.84 o 
   0  12  12       10.68        7.10      2.96 o 
  -1  13  12        7.28        9.65      3.29 o 
   0  13  12       37.86       22.74      4.07 o 
  -1  14  12        0.96        1.28      1.95 o 
   0  14  12       73.93       69.86     15.37 o 
  -1   0  13       16.47       12.46      5.84 o 
   1   0  13       22.66       10.04      5.06 o 
  -2   1  13        3.79       15.13      7.82 o 
  -1   1  13       21.48       29.98      7.36 o 
   0   1  13       11.39        5.24      3.50 o 
   1   1  13        4.64        6.09      3.78 o 
  -2   2  13        4.27        3.63      4.85 o 
  -1   2  13       27.17       37.36      8.83 o 
   0   2  13       97.83       98.10     12.51 o 
   1   2  13       23.85       21.75     10.06 o 
  -2   3  13        7.45       10.30      4.72 o 
  -1   3  13       41.00       30.40      5.97 o 
   0   3  13        0.61        5.11      3.62 o 
  -2   4  13       22.67       19.96      5.90 o 
  -1   4  13       29.49       33.34     18.07 o 
   0   4  13        7.11        3.80      2.44 o 
  -1   5  13       45.27       25.06      7.22 o 
   0   5  13       46.51       33.82      6.35 o 
  -1   6  13       85.48       76.09     23.02 o 
   0   6  13       14.99       19.78      3.97 o 
  -1   7  13       25.49       27.47      9.75 o 
   0   7  13        0.27        4.78      4.65 o 
  -1   8  13        0.10        2.46      2.52 o 
   0   8  13        0.75        4.33      2.53 o 
                                                 
